# Supplementary material for: 3-Cyclo­hexyl­sulfonyl-2-methyl-5-propyl-1-benzofuran
Source: Acta Crystallogr Sect E Struct Rep Online. 2011 Aug 6;67(Pt 9):o2262. doi: 10.1107/S1600536811031023 (PMC3200801; doi:10.1107/S1600536811031023)
Supplement: Supplementary file 2 [file e-67-o2262-Isup2.hkl]

# 
# h,k,l, Fc-squared, Fo-squared, sigma(Fo-squared) and status flag 
# 
data_I
_shelx_title ' 1111 IN P2(1)/C' 
_shelx_refln_list_code          4 
_shelx_F_calc_maximum      162.78 
_exptl_crystal_F_000       688.00 
_reflns_d_resolution_high  0.7828 
 
loop_ 
 _symmetry_equiv_pos_as_xyz 
 'x, y, z' 
 '-x, y+1/2, -z+1/2' 
 '-x, -y, -z' 
 'x, -y-1/2, z-1/2' 
 
_cell_length_a     5.7347 
_cell_length_b    23.7133 
_cell_length_c    12.6176 
_cell_angle_alpha  90.000 
_cell_angle_beta  100.389 
_cell_angle_gamma  90.000 
 
_shelx_F_squared_multiplier     1.000 
 
loop_ 
 _refln_index_h 
 _refln_index_k 
 _refln_index_l 
 _refln_F_squared_calc 
 _refln_F_squared_meas 
 _refln_F_squared_sigma 
 _refln_observed_status 
   1   0   0     4264.11     4127.93    146.64 o 
   2   0   0       10.10       37.02      4.18 o 
   3   0   0       23.55       44.83      5.59 o 
   4   0   0      511.33      519.39     35.85 o 
   5   0   0       29.30       28.87     11.58 o 
   6   0   0      122.59      157.95     21.68 o 
   7   0   0       38.00       25.45     13.43 o 
   1   1   0     9803.83     9826.38    234.82 o 
   2   1   0      560.91      639.41     22.47 o 
   3   1   0      177.70      176.14      8.39 o 
   4   1   0       13.71       10.84      4.25 o 
   5   1   0      646.90      667.78     32.71 o 
   6   1   0        5.89        9.22      5.70 o 
   7   1   0       17.72        9.51      9.84 o 
   0   2   0    13465.79    12233.75    396.41 o 
   1   2   0      409.72      412.35     10.08 o 
   2   2   0     1167.40     1221.12     41.33 o 
   3   2   0      577.79      532.56     21.92 o 
   4   2   0      394.70      401.14     20.86 o 
   5   2   0       22.85       15.86      5.03 o 
   6   2   0      116.33      154.00     15.10 o 
   7   2   0       20.03        5.16      9.03 o 
   1   3   0    16250.73    15951.13    444.15 o 
   2   3   0     3837.42     3668.46    130.37 o 
   3   3   0     1052.99     1115.54     42.29 o 
   4   3   0        3.81        3.98      3.72 o 
   5   3   0      194.63      238.03     22.71 o 
   6   3   0       18.25        5.80      5.69 o 
   7   3   0       34.39       24.98     11.58 o 
   0   4   0     1278.49     1204.70     48.46 o 
   1   4   0    10541.77    10341.72    308.69 o 
   2   4   0     1550.82     1410.28     43.70 o 
   3   4   0      988.15     1088.95     41.63 o 
   4   4   0      403.78      434.92     19.75 o 
   5   4   0       84.33      129.71     12.03 o 
   6   4   0       93.21      124.87     15.39 o 
   7   4   0        9.55       -6.88      9.86 o 
   1   5   0       59.75       39.29      3.52 o 
   2   5   0      154.89      165.99      8.75 o 
   3   5   0     1465.84     1620.59     60.32 o 
   4   5   0      988.87     1023.92     40.20 o 
   5   5   0       98.80       68.62     17.88 o 
   6   5   0       19.47       17.52      7.59 o 
   7   5   0       19.50       20.50      9.89 o 
   0   6   0     4551.83     4497.30    160.00 o 
   1   6   0      265.07      248.72      9.76 o 
   2   6   0      385.33      398.64     13.96 o 
   3   6   0      851.86      845.38     36.89 o 
   4   6   0      755.07      816.21     33.18 o 
   5   6   0       45.34       52.68     12.69 o 
   6   6   0       75.65       69.78     23.69 o 
   7   6   0        0.00        3.48      7.86 o 
   1   7   0      420.10      336.27     12.86 o 
   2   7   0        0.51        3.84      1.40 o 
   3   7   0     1704.69     1753.13     72.17 o 
   4   7   0      346.22      401.28     20.72 o 
   5   7   0      125.32      140.24     17.83 o 
   6   7   0       17.52       14.39      7.74 o 
   7   7   0       43.80       32.97     19.41 o 
   0   8   0     1494.38     1400.39     58.46 o 
   1   8   0        0.81        0.47      1.98 o 
   2   8   0     1852.48     1859.86     57.29 o 
   3   8   0        2.85        1.29      2.65 o 
   4   8   0      147.35      180.39     13.37 o 
   5   8   0       29.36       19.23      7.43 o 
   6   8   0       16.89       12.67      7.60 o 
   1   9   0     2943.06     2834.95    102.01 o 
   2   9   0      124.97       87.59     13.20 o 
   3   9   0      499.21      609.36     25.37 o 
   4   9   0      159.12      176.97     11.44 o 
   5   9   0      168.84      157.23     36.08 o 
   6   9   0       21.06       39.29     10.13 o 
   0  10   0      962.62      938.15     46.89 o 
   1  10   0      787.93      842.61     32.42 o 
   2  10   0      983.48      882.37     39.90 o 
   3  10   0       21.36       20.72      3.73 o 
   4  10   0      519.98      521.57     27.53 o 
   5  10   0        2.66        1.17      5.48 o 
   6  10   0        8.31       12.81      7.51 o 
   1  11   0      654.03      553.01     20.72 o 
   2  11   0      147.06      118.45      9.10 o 
   3  11   0      155.92      167.54     12.06 o 
   4  11   0       19.96       36.25      8.88 o 
   5  11   0       23.24        6.12      6.04 o 
   6  11   0        1.98        6.18      7.21 o 
   0  12   0      944.31      801.12     41.18 o 
   1  12   0      237.34      278.92     14.07 o 
   2  12   0      352.58      369.35     20.74 o 
   3  12   0        2.88       49.11     15.39 o 
   4  12   0      147.47      187.71     17.54 o 
   5  12   0        0.54        6.96      5.94 o 
   6  12   0       14.16       12.53      8.21 o 
   1  13   0      314.95      283.58     14.53 o 
   2  13   0       78.96       81.72      7.95 o 
   3  13   0       71.93       66.54      7.95 o 
   4  13   0      164.50      181.16     17.80 o 
   5  13   0      116.44      131.47     16.18 o 
   6  13   0        9.84       22.76      8.62 o 
   0  14   0      101.76      125.05     16.52 o 
   1  14   0       19.64       30.86      5.19 o 
   2  14   0      785.23      747.77     35.80 o 
   3  14   0       12.87       10.31      4.88 o 
   4  14   0        0.04       -2.69      5.28 o 
   5  14   0        0.22       -2.28      5.97 o 
   6  14   0       62.88       50.52     16.14 o 
   1  15   0     1375.19     1364.35     48.27 o 
   2  15   0      191.28      202.29     14.81 o 
   3  15   0       15.97       16.60      6.70 o 
   4  15   0        1.06        2.80      5.38 o 
   5  15   0        9.19       20.95      8.12 o 
   6  15   0       19.95       34.16     12.86 o 
   0  16   0      344.61      363.74     30.25 o 
   1  16   0      258.87      291.31     19.18 o 
   2  16   0      659.11      635.25     31.86 o 
   3  16   0       18.75       22.93      6.28 o 
   4  16   0       94.04      116.58     15.19 o 
   5  16   0        3.77        2.91      6.15 o 
   6  16   0       97.64       85.00     33.83 o 
   1  17   0      823.44      804.36     34.19 o 
   2  17   0       30.09       27.88      6.29 o 
   3  17   0      247.92      279.05     22.67 o 
   4  17   0        0.02       -1.10      5.38 o 
   5  17   0       12.03       16.03      8.18 o 
   0  18   0     1356.98     1299.68    122.18 o 
   1  18   0      123.60      190.55     31.40 o 
   2  18   0      146.94      178.05     17.83 o 
   3  18   0       45.52       52.22     10.74 o 
   4  18   0      127.22      138.64     17.25 o 
   5  18   0       13.81       17.54      8.54 o 
   1  19   0      361.44      360.90     26.58 o 
   2  19   0      124.83      137.67     15.90 o 
   3  19   0      182.88      187.37     19.29 o 
   4  19   0        4.52        1.56      7.03 o 
   5  19   0      197.05      203.36     22.57 o 
   0  20   0      126.05       88.74     42.64 o 
   1  20   0        0.10       11.91      6.30 o 
   2  20   0      521.69      435.74     31.14 o 
   3  20   0        8.52       10.54      6.72 o 
   4  20   0       59.48       63.06     16.30 o 
   5  20   0       29.93       37.20     10.98 o 
   1  21   0        6.08       -0.14      5.99 o 
   2  21   0       39.19       20.92     11.46 o 
   3  21   0       53.74       46.19     13.30 o 
   4  21   0       30.37       29.24     12.07 o 
   5  21   0      104.89      140.36     42.22 o 
   0  22   0       21.44       27.40     17.33 o 
   1  22   0       20.57       28.82      8.49 o 
   2  22   0      113.00       87.74     19.40 o 
   3  22   0        0.34        3.77      7.12 o 
   4  22   0      112.25      142.53     19.20 o 
   1  23   0       91.92       94.89     15.29 o 
   2  23   0       16.97        8.71      7.29 o 
   3  23   0      100.70      104.05     16.62 o 
   4  23   0       14.27       20.09      9.82 o 
   0  24   0        2.75        9.23     14.82 o 
   1  24   0       17.63       30.04     14.72 o 
   2  24   0        1.55       -2.43      6.92 o 
   3  24   0        0.00        6.67      8.52 o 
   4  24   0       23.78       14.80     11.42 o 
   1  25   0       58.22       49.82     15.36 o 
   2  25   0        2.30        0.71      9.05 o 
   3  25   0      142.92      134.34     19.90 o 
   4  25   0        9.03       10.35     20.97 o 
   0  26   0        2.74        3.36     16.22 o 
   1  26   0       38.74       50.33     15.55 o 
   2  26   0      132.19      136.89     19.65 o 
   3  26   0        2.80        2.73      9.38 o 
   1  27   0        1.18        5.00     11.51 o 
   2  27   0        8.73        8.36     10.71 o 
   3  27   0       19.60       37.42     24.00 o 
   0  28   0       29.39        8.67     17.33 o 
   1  28   0        7.60        3.67     12.63 o 
   2  28   0       54.13       69.78     18.36 o 
   1  29   0        1.69       -6.56     11.81 o 
  -7   1   1        3.21       -0.15      7.79 o 
  -6   1   1       35.78       22.74      9.73 o 
  -5   1   1        0.17       -2.88      4.07 o 
  -4   1   1      352.35      301.19     13.32 o 
  -3   1   1        0.17        5.30      2.21 o 
  -2   1   1     1611.33     1704.11     56.99 o 
  -1   1   1        0.31       -0.29      0.59 o 
   0   1   1     1369.94     1313.23     33.21 o 
   1   1   1     2704.87     2750.93     75.96 o 
   2   1   1      350.94      360.07     16.66 o 
   3   1   1      496.66      425.27     20.36 o 
   4   1   1       42.35       21.95      4.75 o 
   5   1   1       42.24       26.15      6.19 o 
   6   1   1        7.29        3.88      5.40 o 
   7   1   1        0.11       -4.46      8.29 o 
  -7   2   1        0.06       -0.81      8.34 o 
  -6   2   1       32.48       17.77      9.38 o 
  -5   2   1       17.28       17.04      4.73 o 
  -4   2   1      147.00      162.78      8.97 o 
  -3   2   1        7.94       10.41      2.48 o 
  -2   2   1       40.88       61.06      3.81 o 
  -1   2   1      937.58      819.26     20.29 o 
   0   2   1       12.76       15.07      1.21 o 
   1   2   1     3000.12     2751.27     95.91 o 
   2   2   1       85.74       87.58      7.00 o 
   3   2   1      670.28      719.88     31.90 o 
   4   2   1       35.24       33.04      5.99 o 
   5   2   1        2.68       -3.47      3.84 o 
   6   2   1        3.94        0.10      5.24 o 
   7   2   1        5.41       -4.67      7.52 o 
  -7   3   1       19.56       19.72      9.56 o 
  -6   3   1        5.83       -2.61      5.32 o 
  -5   3   1      258.80      250.04     14.64 o 
  -4   3   1        0.05        0.47      2.40 o 
  -3   3   1      240.62      248.43     10.79 o 
  -2   3   1      440.43      442.52     14.83 o 
  -1   3   1     1039.47      970.15     25.04 o 
   0   3   1     1096.57     1109.24     28.32 o 
   1   3   1     2659.42     2448.62     95.16 o 
   2   3   1     1732.65     1831.98     73.38 o 
   3   3   1      172.47      198.93     15.86 o 
   4   3   1      139.10      177.64     12.67 o 
   5   3   1        8.03       12.33      4.98 o 
   6   3   1        1.12       -0.81      5.47 o 
   7   3   1        4.75       10.62     16.76 o 
  -7   4   1        1.02       -1.58      8.02 o 
  -6   4   1       44.07       26.36      9.81 o 
  -5   4   1        3.18        3.44      3.95 o 
  -4   4   1       56.51       47.27      4.94 o 
  -3   4   1     1333.84     1481.05     50.70 o 
  -2   4   1     3031.58     3046.76     86.67 o 
  -1   4   1     7935.48     8006.49    244.97 o 
   0   4   1     3384.18     3337.60     93.57 o 
   1   4   1     3512.44     3397.92    118.50 o 
   2   4   1        2.63        0.59      2.10 o 
   3   4   1      302.96      334.27     17.06 o 
   4   4   1      112.81       98.19     12.27 o 
   5   4   1       24.86       19.48      5.38 o 
   6   4   1        9.58       10.01      6.86 o 
   7   4   1        5.90        0.34     15.39 o 
  -7   5   1        1.07        4.95      8.98 o 
  -6   5   1       11.39       11.49      6.93 o 
  -5   5   1      408.33      399.17     20.19 o 
  -4   5   1      106.14      112.01      8.57 o 
  -3   5   1      192.34      221.68     10.09 o 
  -2   5   1      113.73      145.73      7.47 o 
  -1   5   1       11.01       23.55      6.30 o 
   0   5   1      483.70      482.82     13.99 o 
   1   5   1        9.77       11.46      4.76 o 
   2   5   1        2.38       11.77      3.11 o 
   3   5   1       55.38       61.21      9.27 o 
   4   5   1       51.89       45.44      6.20 o 
   5   5   1       84.59      103.01     11.11 o 
   6   5   1        5.26        2.42      6.57 o 
   7   5   1        1.18        6.24     15.79 o 
  -7   6   1        0.68        5.18      8.29 o 
  -6   6   1       14.78        1.36      7.56 o 
  -5   6   1      156.76      144.04     12.14 o 
  -4   6   1      348.41      330.00     16.30 o 
  -3   6   1      452.86      504.13     19.48 o 
  -2   6   1      898.90      926.47     29.86 o 
  -1   6   1      233.71      250.72     12.73 o 
   0   6   1       15.37       32.92      3.31 o 
   1   6   1     1725.24     1704.06     60.73 o 
   2   6   1        8.10        7.62      2.02 o 
   3   6   1      317.48      322.80     19.15 o 
   4   6   1       54.23       39.17      7.34 o 
   5   6   1       39.03       28.36      5.93 o 
   6   6   1        4.11        1.87      6.74 o 
  -7   7   1        0.79        1.39      8.08 o 
  -6   7   1       29.91       29.34      8.61 o 
  -5   7   1      275.85      286.57     20.84 o 
  -4   7   1        2.63        0.95      3.09 o 
  -3   7   1       41.87       35.78      4.59 o 
  -2   7   1      539.47      633.68     23.20 o 
  -1   7   1     3683.21     3563.34    144.11 o 
   0   7   1       51.97       58.86      4.66 o 
   1   7   1     1662.87     1722.17     57.12 o 
   2   7   1        0.77        3.16      1.67 o 
   3   7   1      543.49      526.37     25.26 o 
   4   7   1       15.38        6.65      3.89 o 
   5   7   1       30.29       27.62      8.43 o 
   6   7   1       24.30       26.51      9.05 o 
  -7   8   1        0.26        2.57      9.64 o 
  -6   8   1        0.01        8.47      7.18 o 
  -5   8   1       80.13       69.87      9.18 o 
  -4   8   1       91.96       87.88      7.92 o 
  -3   8   1      175.59      204.42      9.83 o 
  -2   8   1      670.19      593.27     26.66 o 
  -1   8   1        7.15        6.63      2.53 o 
   0   8   1      586.75      661.55     23.39 o 
   1   8   1      184.74      182.81      8.58 o 
   2   8   1     1571.85     1670.22     61.65 o 
   3   8   1       53.04       48.99      8.38 o 
   4   8   1       34.39       29.05      6.38 o 
   5   8   1        7.07        3.14      5.72 o 
   6   8   1        8.59       -0.07      6.50 o 
  -6   9   1       14.94       11.29      7.49 o 
  -5   9   1       14.81       12.13      5.86 o 
  -4   9   1       66.71       51.08      7.86 o 
  -3   9   1       41.20       28.29      5.10 o 
  -2   9   1      629.86      673.42     31.21 o 
  -1   9   1       23.56       47.84      9.03 o 
   0   9   1      452.63      409.80     17.06 o 
   1   9   1       30.00       20.84      6.21 o 
   2   9   1       49.58       41.56      7.77 o 
   3   9   1       85.23       71.28      8.50 o 
   4   9   1      422.72      371.89     27.29 o 
   5   9   1       72.18       63.68     11.20 o 
   6   9   1        7.69        7.02      7.37 o 
  -6  10   1        3.13        4.47      6.71 o 
  -5  10   1        9.02       10.38      5.48 o 
  -4  10   1        7.45        5.22      4.66 o 
  -3  10   1       37.55       34.74      4.94 o 
  -2  10   1      470.61      511.47     24.96 o 
  -1  10   1     1712.84     1695.94     69.15 o 
   0  10   1       81.44       58.62      6.48 o 
   1  10   1      134.35      111.58     14.06 o 
   2  10   1      584.38      612.42     22.43 o 
   3  10   1       10.45        6.53      3.30 o 
   4  10   1      593.73      606.39     36.06 o 
   5  10   1       21.87       18.85      7.00 o 
   6  10   1       18.57       15.24      8.50 o 
  -6  11   1        6.67        8.74      7.29 o 
  -5  11   1       41.39       32.00      7.38 o 
  -4  11   1      231.76      229.56     15.64 o 
  -3  11   1        3.25        3.72      3.77 o 
  -2  11   1        4.19        7.11      4.27 o 
  -1  11   1     1198.95     1234.67     42.11 o 
   0  11   1        4.86       10.23      2.67 o 
   1  11   1      229.48      260.86     17.45 o 
   2  11   1      215.22      272.98     16.55 o 
   3  11   1       14.88       22.53      6.01 o 
   4  11   1      156.11      175.94     17.03 o 
   5  11   1      108.68      109.40     14.74 o 
   6  11   1        3.46       -0.88      6.54 o 
  -6  12   1        0.01        2.81      7.23 o 
  -5  12   1        1.27        3.65      5.04 o 
  -4  12   1       30.69       35.03      6.68 o 
  -3  12   1       79.35       76.01      8.47 o 
  -2  12   1        1.12       -1.57      3.44 o 
  -1  12   1      108.28      116.36      9.72 o 
   0  12   1      207.40      225.60     12.91 o 
   1  12   1     1565.62     1527.56     65.06 o 
   2  12   1        0.38       -0.35      3.20 o 
   3  12   1      303.42      319.48     22.92 o 
   4  12   1      676.48      668.07     39.92 o 
   5  12   1       16.60       10.91      7.20 o 
   6  12   1       26.96       36.68     10.61 o 
  -6  13   1       10.92       20.54      8.46 o 
  -5  13   1       23.18       34.51      7.81 o 
  -4  13   1       25.29       30.41      6.69 o 
  -3  13   1        7.11        1.19      4.76 o 
  -2  13   1        3.66        4.77      3.28 o 
  -1  13   1      793.65      859.28     28.14 o 
   0  13   1       19.04       14.28      3.06 o 
   1  13   1      184.60      168.89     13.90 o 
   2  13   1      274.06      329.34     17.96 o 
   3  13   1      447.14      423.07     32.56 o 
   4  13   1       11.22       20.12      6.90 o 
   5  13   1        0.35        2.18      5.94 o 
   6  13   1       13.87        5.51      7.87 o 
  -6  14   1       14.23       19.08      8.70 o 
  -5  14   1        1.22       10.79      7.41 o 
  -4  14   1       22.18       22.64      6.20 o 
  -3  14   1      132.83      139.53     11.79 o 
  -2  14   1       26.48       17.65      6.47 o 
  -1  14   1      265.00      276.73     12.36 o 
   0  14   1      218.40      224.91     12.67 o 
   1  14   1      472.91      506.55     34.86 o 
   2  14   1        0.71        4.09      4.41 o 
   3  14   1       54.58       34.46     15.54 o 
   4  14   1      116.36      114.92     14.40 o 
   5  14   1        0.40        3.39      6.47 o 
   6  14   1        1.30        2.04      6.94 o 
  -6  15   1       13.17       17.25      8.98 o 
  -5  15   1        2.66        5.12      6.98 o 
  -4  15   1       36.66       39.26     11.86 o 
  -3  15   1        2.48        0.24      4.22 o 
  -2  15   1      101.31      106.46     19.29 o 
  -1  15   1        2.03        0.63      1.73 o 
   0  15   1      572.15      589.07     28.34 o 
   1  15   1      316.58      275.55     15.44 o 
   2  15   1     1096.72     1052.54     47.06 o 
   3  15   1      707.17      718.50     41.77 o 
   4  15   1        5.85        1.56      5.66 o 
   5  15   1        9.05       13.30      7.38 o 
   6  15   1        5.29       15.94     23.49 o 
  -6  16   1        8.84       29.24     13.14 o 
  -5  16   1       17.14       29.59      9.62 o 
  -4  16   1       63.49       64.15     10.86 o 
  -3  16   1      319.55      285.97     18.67 o 
  -2  16   1      119.48      143.82     11.83 o 
  -1  16   1       24.90       31.69      5.89 o 
   0  16   1       19.44       30.64      9.44 o 
   1  16   1      790.61      714.34     33.22 o 
   2  16   1        8.26       10.16      5.43 o 
   3  16   1        0.01       -1.03      5.69 o 
   4  16   1       28.18       18.08      8.42 o 
   5  16   1        0.28        8.45     10.61 o 
  -6  17   1        1.07       12.30     23.21 o 
  -5  17   1       33.43       34.28     16.99 o 
  -4  17   1      117.04      141.75     14.81 o 
  -3  17   1        0.02        2.03      4.80 o 
  -2  17   1        2.63        2.92      4.41 o 
  -1  17   1       45.54       47.28      6.71 o 
   0  17   1      274.15      278.41     16.57 o 
   1  17   1       32.01       41.34      8.77 o 
   2  17   1      252.53      253.48     21.46 o 
   3  17   1       30.82       23.67     10.49 o 
   4  17   1       13.23        9.40      6.85 o 
   5  17   1       81.84       66.06     17.31 o 
  -5  18   1       69.08       76.39     26.27 o 
  -4  18   1       48.35       46.07      8.87 o 
  -3  18   1       43.52       61.22     14.17 o 
  -2  18   1        0.01        5.54      4.72 o 
  -1  18   1        1.05        3.29      4.08 o 
   0  18   1       11.77       18.23      4.84 o 
   1  18   1       95.52      114.08     12.43 o 
   2  18   1      163.83      131.12     19.83 o 
   3  18   1      133.73      138.98     16.07 o 
   4  18   1       92.02      117.32     27.92 o 
   5  18   1       17.44       20.06      9.02 o 
  -5  19   1       14.85       24.96      9.22 o 
  -4  19   1       13.16       22.54     10.92 o 
  -3  19   1       44.79       53.21      8.52 o 
  -2  19   1        9.37        6.30      6.38 o 
  -1  19   1       29.53       27.24      6.33 o 
   0  19   1      167.99      163.53     11.74 o 
   1  19   1      255.70      244.39     23.49 o 
   2  19   1        3.74        4.29      5.99 o 
   3  19   1        0.57       -3.19      5.14 o 
   4  19   1       62.63       65.50     13.12 o 
   5  19   1       34.25       38.24     11.95 o 
  -5  20   1       14.00       26.84     11.70 o 
  -4  20   1       79.17       84.56     14.60 o 
  -3  20   1       44.42       34.44      7.85 o 
  -2  20   1       13.27        9.71      5.73 o 
  -1  20   1        0.16       -0.60      4.60 o 
   0  20   1       66.13       88.15     14.23 o 
   1  20   1       61.71       47.29     10.20 o 
   2  20   1      161.53      173.51     23.88 o 
   3  20   1      121.90      108.39     18.60 o 
   4  20   1       14.54       16.58      8.28 o 
   5  20   1       26.10       42.26     28.08 o 
  -5  21   1       27.10       14.18      9.97 o 
  -4  21   1        0.32       11.33      7.65 o 
  -3  21   1       14.58       13.89      6.74 o 
  -2  21   1       37.58       40.04      7.97 o 
  -1  21   1        8.94       11.11      5.53 o 
   0  21   1       37.36       53.91     11.41 o 
   1  21   1      407.82      395.25     29.07 o 
   2  21   1        0.11        9.30      6.93 o 
   3  21   1        4.47        8.42      6.96 o 
   4  21   1       77.79       82.64     19.21 o 
  -5  22   1       18.89       47.25     29.92 o 
  -4  22   1       84.88       52.16     18.64 o 
  -3  22   1        0.37        1.82      7.87 o 
  -2  22   1       62.21       53.91     10.69 o 
  -1  22   1       55.98       61.03     13.16 o 
   0  22   1        7.65       -1.12      8.49 o 
   1  22   1       15.14       11.30      7.11 o 
   2  22   1       40.11       30.75     11.74 o 
   3  22   1       13.42        3.38      7.59 o 
   4  22   1        0.08        5.86      7.80 o 
  -4  23   1        2.52        0.84      9.20 o 
  -3  23   1        7.94        4.67      7.71 o 
  -2  23   1        0.67        1.93      8.45 o 
  -1  23   1      143.49      145.19     21.02 o 
   0  23   1       57.66       54.52     14.90 o 
   1  23   1        0.05      -10.46      6.98 o 
   2  23   1       21.47       17.76      8.63 o 
   3  23   1        0.09        3.85      7.33 o 
   4  23   1        3.05        3.68      7.89 o 
  -4  24   1       19.10       20.45     10.26 o 
  -3  24   1        8.14        8.46      8.23 o 
  -2  24   1       28.28       18.89      8.80 o 
  -1  24   1       13.40        4.75     10.34 o 
   0  24   1        0.64        4.91     10.67 o 
   1  24   1       17.15       26.90     13.46 o 
   2  24   1        3.58       15.04      8.04 o 
   3  24   1       42.28       39.99     10.80 o 
   4  24   1        1.56        1.87     12.92 o 
  -4  25   1        7.82       25.49     16.27 o 
  -3  25   1       49.73       35.85     11.07 o 
  -2  25   1      133.35      104.97     17.42 o 
  -1  25   1       26.52       23.90     12.75 o 
   0  25   1        0.04      -11.53      9.61 o 
   1  25   1       47.96       47.58     15.31 o 
   2  25   1       78.69       89.43     18.99 o 
   3  25   1        0.07        6.99      8.43 o 
  -3  26   1       35.33       30.67     11.00 o 
  -2  26   1      163.39      155.73     24.51 o 
  -1  26   1       23.82       13.42     12.08 o 
   0  26   1        0.35       -7.84     10.34 o 
   1  26   1        4.40        9.55     10.73 o 
   2  26   1        0.14        4.34      8.99 o 
   3  26   1        8.92       11.96      9.50 o 
  -3  27   1       35.67       22.54     22.65 o 
  -2  27   1        0.16        2.09     13.94 o 
  -1  27   1        3.22       -7.00     10.19 o 
   0  27   1       45.49       57.90     16.79 o 
   1  27   1        6.51        7.84     12.05 o 
   2  27   1       21.31       27.19     14.18 o 
   3  27   1        6.11       20.41     30.48 o 
  -2  28   1       42.42       40.90     16.39 o 
  -1  28   1       36.65       47.92     16.52 o 
   0  28   1        0.21        6.71     12.85 o 
   1  28   1        6.25        8.21     12.23 o 
   2  28   1       13.84       12.61     12.97 o 
  -1  29   1        0.02        8.61     12.76 o 
   0  29   1        8.33       -0.86     12.04 o 
   1  29   1       41.29       63.05     18.20 o 
  -7   0   2        0.40       -4.80     10.21 o 
  -6   0   2      310.41      326.63     63.61 o 
  -5   0   2     1863.53     2023.35     98.53 o 
  -4   0   2      127.64      147.04     18.45 o 
  -3   0   2      723.14      754.37     38.01 o 
  -2   0   2      185.81      196.45     11.60 o 
  -1   0   2     4695.66     4853.12    158.13 o 
   0   0   2     6738.87     6548.12    257.75 o 
   1   0   2     9499.52     8663.95    475.02 o 
   2   0   2       28.34       20.08      4.54 o 
   3   0   2      597.72      632.63     40.63 o 
   4   0   2       38.41       30.44      7.44 o 
   5   0   2     1039.15     1041.75     66.91 o 
   6   0   2       20.34       21.22     18.13 o 
  -7   1   2       61.36       56.05     18.49 o 
  -6   1   2       17.13       16.83      6.77 o 
  -5   1   2       33.11       43.15      5.51 o 
  -4   1   2     2501.47     2480.50     84.24 o 
  -3   1   2      985.75      967.93     34.11 o 
  -2   1   2      811.00      714.61     25.05 o 
  -1   1   2     2209.42     2258.65     57.77 o 
   0   1   2    13504.99    13177.74    364.02 o 
   1   1   2      898.47      776.44     39.51 o 
   2   1   2      125.54       89.28      7.85 o 
   3   1   2      731.63      753.18     33.30 o 
   4   1   2      945.23      959.43     42.78 o 
   5   1   2        0.52        6.86      4.76 o 
   6   1   2       51.23       56.78     11.85 o 
  -7   2   2       16.21        0.15      8.56 o 
  -6   2   2       17.53       10.96      6.66 o 
  -5   2   2      776.39      791.19     30.62 o 
  -4   2   2        0.53        3.23      2.83 o 
  -3   2   2      923.64      872.08     31.01 o 
  -2   2   2       60.84       64.75      3.97 o 
  -1   2   2    17824.66    17386.70    462.36 o 
   0   2   2     1290.74     1094.81     29.26 o 
   1   2   2       98.33       86.18      7.14 o 
   2   2   2      693.67      674.28     29.28 o 
   3   2   2      220.71      222.29     13.00 o 
   4   2   2       11.13       11.19      4.23 o 
   5   2   2      536.90      558.49     28.99 o 
   6   2   2        8.16       10.03      5.78 o 
  -7   3   2       11.93        8.26      8.65 o 
  -6   3   2       40.35       42.93      8.04 o 
  -5   3   2      108.20      122.97      8.69 o 
  -4   3   2     1883.77     1890.54     64.74 o 
  -3   3   2        3.78       10.28      2.42 o 
  -2   3   2     1009.06      848.44     27.16 o 
  -1   3   2      273.55      235.57      9.34 o 
   0   3   2     1201.93     1171.96     29.47 o 
   1   3   2       15.69        9.15      4.39 o 
   2   3   2        7.08        3.89      2.39 o 
   3   3   2      170.62      159.20     14.15 o 
   4   3   2     1038.07      979.37     43.54 o 
   5   3   2      186.70      180.25     14.43 o 
   6   3   2       96.53       84.73     21.59 o 
  -7   4   2       49.21       27.94     11.09 o 
  -6   4   2       21.74       16.53      6.66 o 
  -5   4   2       14.43       16.64      4.43 o 
  -4   4   2      199.40      215.49     11.52 o 
  -3   4   2      909.28      934.30     33.09 o 
  -2   4   2      594.75      532.94     17.56 o 
  -1   4   2    26497.76    26170.10    686.19 o 
   0   4   2     7094.04     7430.33    184.95 o 
   1   4   2     5012.91     4622.02    180.53 o 
   2   4   2      155.29      180.52     10.39 o 
   3   4   2     1065.85     1078.40     46.17 o 
   4   4   2        1.26        1.96      3.76 o 
   5   4   2      112.11      105.18     16.49 o 
   6   4   2        4.44       -3.93      5.56 o 
  -7   5   2        3.13        7.86      9.38 o 
  -6   5   2       79.47      104.93     12.51 o 
  -5   5   2      135.68      169.75     12.47 o 
  -4   5   2      837.60      795.72     29.93 o 
  -3   5   2      200.04      191.93      9.06 o 
  -2   5   2     4316.93     4347.80    132.01 o 
  -1   5   2    10692.96    10942.85    304.42 o 
   0   5   2     2577.83     2338.22     66.86 o 
   1   5   2      771.17      713.98     28.14 o 
   2   5   2      802.60      752.74     37.05 o 
   3   5   2        3.98        1.39      2.94 o 
   4   5   2      406.64      425.23     22.47 o 
   5   5   2       70.42       75.92      9.90 o 
   6   5   2      111.10      113.10     18.00 o 
  -7   6   2       47.27       32.97     13.60 o 
  -6   6   2        2.48       -1.01      5.92 o 
  -5   6   2       95.16       95.28     11.22 o 
  -4   6   2      646.65      682.55     28.50 o 
  -3   6   2     2529.53     2469.14     83.10 o 
  -2   6   2      465.67      515.99     19.44 o 
  -1   6   2     1097.00     1069.72     36.80 o 
   0   6   2      644.23      585.43     25.36 o 
   1   6   2     1560.55     1323.90     48.96 o 
   2   6   2       93.87      108.55      8.30 o 
   3   6   2      194.55      191.55     13.84 o 
   4   6   2      102.35      119.21     12.91 o 
   5   6   2       88.77       76.37     15.21 o 
   6   6   2        5.61       10.59      7.49 o 
  -7   7   2        0.03       -2.52      7.78 o 
  -6   7   2      122.92      142.44     16.63 o 
  -5   7   2       22.47       15.19      6.66 o 
  -4   7   2      189.01      188.72     11.42 o 
  -3   7   2      377.12      408.53     18.14 o 
  -2   7   2     3109.88     3043.08    102.59 o 
  -1   7   2     6076.77     6327.68    188.99 o 
   0   7   2     4686.83     4513.00    161.23 o 
   1   7   2        4.56        2.87      2.09 o 
   2   7   2      574.55      550.32     25.64 o 
   3   7   2        2.14        1.60      3.04 o 
   4   7   2      148.72      174.79     15.89 o 
   5   7   2        5.28        0.23      5.90 o 
   6   7   2        6.95       11.10      7.42 o 
  -7   8   2      122.36      122.41     28.06 o 
  -6   8   2        0.00        4.53      5.75 o 
  -5   8   2      417.55      443.83     25.44 o 
  -4   8   2       75.59       89.45      6.76 o 
  -3   8   2      375.78      414.89     21.31 o 
  -2   8   2      378.18      324.46     14.32 o 
  -1   8   2     1872.13     1655.23     50.59 o 
   0   8   2     4360.77     4601.78    162.11 o 
   1   8   2        9.69        3.76      2.43 o 
   2   8   2      212.66      219.75     18.44 o 
   3   8   2      237.69      252.10     15.19 o 
   4   8   2        4.64        4.44      3.95 o 
   5   8   2       12.48        5.98      6.03 o 
   6   8   2       12.78        7.98      7.25 o 
  -6   9   2      150.32      182.48     16.17 o 
  -5   9   2      150.74      166.57     14.10 o 
  -4   9   2      486.17      520.26     27.12 o 
  -3   9   2      228.47      221.87     11.63 o 
  -2   9   2      819.53      783.96     31.58 o 
  -1   9   2      127.74      156.40      6.81 o 
   0   9   2       53.11       44.62      7.39 o 
   1   9   2      247.38      329.00     17.58 o 
   2   9   2       21.13       27.45      6.98 o 
   3   9   2       73.61       57.35     11.38 o 
   4   9   2       73.90       63.49     11.62 o 
   5   9   2       86.23       97.79     13.55 o 
   6   9   2        7.14        9.45      7.65 o 
  -6  10   2        7.07       14.70      7.26 o 
  -5  10   2      184.69      213.12     18.08 o 
  -4  10   2       56.78       64.43      8.25 o 
  -3  10   2      527.99      533.90     26.65 o 
  -2  10   2      107.37      110.83     11.05 o 
  -1  10   2      978.37      890.79     31.20 o 
   0  10   2      151.50      182.03      9.82 o 
   1  10   2       87.44       99.19     11.82 o 
   2  10   2      143.56      137.39      8.86 o 
   3  10   2       51.07       33.83      6.06 o 
   4  10   2       55.30       59.56      8.73 o 
   5  10   2       41.67       34.82     10.01 o 
   6  10   2        6.85       13.94      7.60 o 
  -6  11   2      162.62      185.94     16.86 o 
  -5  11   2       16.95       20.63      6.33 o 
  -4  11   2      176.78      166.75     13.08 o 
  -3  11   2        0.99        4.40      2.89 o 
  -2  11   2     1088.49     1072.43     48.16 o 
  -1  11   2      534.55      557.75     19.13 o 
   0  11   2     1219.21     1102.71     42.69 o 
   1  11   2     1062.13     1122.28     42.52 o 
   2  11   2       34.77       22.97      3.63 o 
   3  11   2       20.39       27.33      4.80 o 
   4  11   2      102.55      125.00     17.20 o 
   5  11   2       79.24       95.45     14.01 o 
   6  11   2       44.21       48.67     16.15 o 
  -6  12   2        6.64        5.95      6.45 o 
  -5  12   2      109.67      135.47     13.19 o 
  -4  12   2        0.47        4.24      4.55 o 
  -3  12   2     1100.84     1095.38     50.29 o 
  -2  12   2      142.49      158.23     11.25 o 
  -1  12   2      172.63      165.68      7.49 o 
   0  12   2      171.93      176.81     13.63 o 
   1  12   2      714.40      659.24     27.45 o 
   2  12   2       50.52       44.08      6.01 o 
   3  12   2      207.07      212.55     14.43 o 
   4  12   2        0.01        3.33      5.26 o 
   5  12   2       76.09       95.03     19.57 o 
   6  12   2        0.70       -1.27      6.68 o 
  -6  13   2       33.34       35.68     11.53 o 
  -5  13   2       24.88       29.65      7.49 o 
  -4  13   2      281.95      300.54     19.21 o 
  -3  13   2      239.69      226.91     15.23 o 
  -2  13   2      353.96      341.66     19.35 o 
  -1  13   2        0.22        0.01      1.42 o 
   0  13   2     1828.76     1942.35     72.07 o 
   1  13   2       23.60       26.61      5.59 o 
   2  13   2      808.73      740.23     30.71 o 
   3  13   2        0.10        5.77      4.13 o 
   4  13   2       22.39        9.51      5.97 o 
   5  13   2        0.34        2.18      5.68 o 
   6  13   2      102.74       77.43     15.01 o 
  -6  14   2        0.87       10.52      8.93 o 
  -5  14   2       90.99      103.53     11.81 o 
  -4  14   2       28.13       43.37      7.61 o 
  -3  14   2      874.21      867.92     41.93 o 
  -2  14   2        0.15        0.48      4.28 o 
  -1  14   2      674.56      606.87     23.39 o 
   0  14   2      291.38      386.30     28.68 o 
   1  14   2      242.58      230.29     12.59 o 
   2  14   2       70.92       94.48     20.97 o 
   3  14   2      685.06      669.21     39.33 o 
   4  14   2       88.95       82.85     19.81 o 
   5  14   2       24.39       18.94      8.50 o 
   6  14   2        3.51        7.55     22.93 o 
  -6  15   2       96.55      114.36     17.33 o 
  -5  15   2       24.20       33.60      7.94 o 
  -4  15   2      167.33      196.60     15.14 o 
  -3  15   2      632.13      646.58     32.98 o 
  -2  15   2      520.15      539.02     27.87 o 
  -1  15   2        0.89        3.09      1.91 o 
   0  15   2       27.53       13.18      3.30 o 
   1  15   2       91.17       86.29     15.43 o 
   2  15   2     1174.47     1178.38     52.33 o 
   3  15   2        9.26        6.51      5.67 o 
   4  15   2       29.86       27.33      8.86 o 
   5  15   2        3.37        5.24      6.57 o 
  -6  16   2       26.51       45.74     16.92 o 
  -5  16   2       33.14       52.46     10.21 o 
  -4  16   2       69.08       74.55      9.80 o 
  -3  16   2      228.88      206.15     14.98 o 
  -2  16   2      120.91      135.46     11.52 o 
  -1  16   2      330.19      309.87     16.39 o 
   0  16   2      413.41      383.01     21.32 o 
   1  16   2      681.37      648.87     28.43 o 
   2  16   2      189.68      177.03     14.65 o 
   3  16   2      332.15      333.43     25.00 o 
   4  16   2        0.04       -0.34      5.51 o 
   5  16   2       25.64       19.73      9.56 o 
  -6  17   2       88.49      122.40     23.21 o 
  -5  17   2        2.15        5.12      5.77 o 
  -4  17   2       30.48       41.37      8.20 o 
  -3  17   2       26.17       17.62      8.07 o 
  -2  17   2      822.08      750.43     37.47 o 
  -1  17   2       37.75       39.24      5.15 o 
   0  17   2        1.37        2.64      2.87 o 
   1  17   2       53.46       39.78      8.79 o 
   2  17   2        8.79        8.93      7.10 o 
   3  17   2        0.02        0.23      4.75 o 
   4  17   2      192.86      214.40     26.02 o 
   5  17   2       85.67       61.88     17.03 o 
  -5  18   2      107.33      126.63     14.39 o 
  -4  18   2       15.52       12.69      6.57 o 
  -3  18   2      210.24      187.43     15.01 o 
  -2  18   2      129.80      113.28     11.13 o 
  -1  18   2      103.55      120.76     11.86 o 
   0  18   2       21.23       24.41      5.56 o 
   1  18   2      278.32      236.48     34.06 o 
   2  18   2       22.03       15.05      6.59 o 
   3  18   2       10.17       14.32      6.86 o 
   4  18   2        2.42        6.58      6.74 o 
   5  18   2      134.26      114.47     17.77 o 
  -5  19   2       10.62       27.65      8.80 o 
  -4  19   2       14.50       30.57      8.05 o 
  -3  19   2      113.69      102.16     11.22 o 
  -2  19   2      138.46      155.65     13.36 o 
  -1  19   2      307.69      297.03     20.89 o 
   0  19   2      803.46      746.22     33.00 o 
   1  19   2      196.10      204.78     22.88 o 
   2  19   2       41.27       32.98     10.53 o 
   3  19   2       48.83       47.79     11.82 o 
   4  19   2       46.80       33.08      9.52 o 
   5  19   2        5.64        7.97      8.28 o 
  -5  20   2       45.69       61.69     14.38 o 
  -4  20   2        4.35        6.49      6.23 o 
  -3  20   2       74.66       80.33     10.61 o 
  -2  20   2       83.46       88.50     10.35 o 
  -1  20   2      359.98      338.35     21.36 o 
   0  20   2      160.14      207.03     21.71 o 
   1  20   2       22.76        9.32      6.15 o 
   2  20   2        5.67        6.41      6.36 o 
   3  20   2       90.28      103.71     14.93 o 
   4  20   2       25.62       30.23      9.43 o 
   5  20   2      176.73       11.46     19.57 o 
  -5  21   2       38.00       65.99     19.15 o 
  -4  21   2       44.66       44.04      9.83 o 
  -3  21   2      113.06      122.38     12.79 o 
  -2  21   2      204.26      231.44     17.26 o 
  -1  21   2      194.98      207.88     15.92 o 
   0  21   2      441.54      425.78     26.51 o 
   1  21   2       81.22       67.51     12.26 o 
   2  21   2      334.54      312.88     29.59 o 
   3  21   2        0.01        0.46      6.24 o 
   4  21   2       17.04       18.43     11.99 o 
  -5  22   2        1.33       42.50     31.59 o 
  -4  22   2        5.38        4.91      6.65 o 
  -3  22   2       81.87       78.36     11.12 o 
  -2  22   2        2.29        9.17      6.30 o 
  -1  22   2       85.73      111.01     11.69 o 
   0  22   2       23.19       45.80     18.31 o 
   1  22   2      389.62      378.74     28.38 o 
   2  22   2        0.11        6.05      6.38 o 
   3  22   2       77.09       49.65     16.86 o 
   4  22   2       19.96       15.45      8.75 o 
  -4  23   2       33.77       26.26      8.72 o 
  -3  23   2        5.44        6.57      6.25 o 
  -2  23   2       48.89       46.79      8.50 o 
  -1  23   2       45.77       67.66     17.99 o 
   0  23   2        2.15       -0.48      9.39 o 
   1  23   2        9.39       13.16      9.53 o 
   2  23   2      264.09      264.47     24.00 o 
   3  23   2       16.64       12.78      8.48 o 
   4  23   2       33.55       27.13     15.94 o 
  -4  24   2        0.65       -2.43      8.85 o 
  -3  24   2       47.55       32.49      9.23 o 
  -2  24   2       82.13       90.62     11.75 o 
  -1  24   2       21.84       41.38     13.02 o 
   0  24   2       37.79       40.59     14.30 o 
   1  24   2      576.43      552.71     37.25 o 
   2  24   2        2.32       -0.57      7.26 o 
   3  24   2       83.08      112.88     17.06 o 
   4  24   2       17.69        7.96     15.67 o 
  -4  25   2        7.18        4.97     13.94 o 
  -3  25   2        1.44        2.58      9.52 o 
  -2  25   2       15.14       14.80     12.67 o 
  -1  25   2        7.75       10.81     10.42 o 
   0  25   2        1.07       -4.86     10.14 o 
   1  25   2       47.05       39.52     14.96 o 
   2  25   2       77.16       63.61     14.43 o 
   3  25   2        1.88        6.62      8.08 o 
  -3  26   2        0.69        2.00      9.92 o 
  -2  26   2        6.62        4.69     10.86 o 
  -1  26   2       24.78       34.14     14.79 o 
   0  26   2       19.68       22.93     13.57 o 
   1  26   2        0.21       -6.12      9.91 o 
   2  26   2       46.82       62.42     14.87 o 
   3  26   2       48.13       35.67     13.76 o 
  -3  27   2        0.01       -2.27     20.10 o 
  -2  27   2       48.38       52.26     15.54 o 
  -1  27   2        2.47       22.02     13.07 o 
   0  27   2        7.77        8.61     11.17 o 
   1  27   2        4.39       -1.89     10.50 o 
   2  27   2       70.25       83.39     35.65 o 
  -2  28   2        2.17       -3.46     11.56 o 
  -1  28   2        2.74        4.35     12.36 o 
   0  28   2        2.44       -0.41     11.66 o 
   1  28   2       13.00       13.81     12.53 o 
   2  28   2        4.44       -2.80     11.74 o 
  -2  29   2       23.54       26.00     26.56 o 
  -1  29   2        0.06       -4.97     13.14 o 
   0  29   2        2.07        3.24     12.92 o 
   1  29   2        0.04       -3.63     12.30 o 
  -7   1   3        0.00       -5.25      9.08 o 
  -6   1   3       51.09       57.48      7.33 o 
  -5   1   3       13.26       11.68      3.83 o 
  -4   1   3        1.72        1.81      2.81 o 
  -3   1   3       14.56       11.66      2.59 o 
  -2   1   3      351.99      347.84     14.47 o 
  -1   1   3     1764.57     1802.92     74.24 o 
   0   1   3     1213.43     1222.44     38.41 o 
   1   1   3      251.25      231.13     10.68 o 
   2   1   3      226.86      242.27     12.90 o 
   3   1   3       58.43       64.28      8.61 o 
   4   1   3        0.52       -0.48      3.45 o 
   5   1   3        0.05       -1.74      4.05 o 
   6   1   3        2.36       -1.11      5.33 o 
  -7   2   3        9.78        3.61      8.82 o 
  -6   2   3      134.97      136.81     10.99 o 
  -5   2   3      144.90      146.90      9.73 o 
  -4   2   3      212.14      232.78     11.35 o 
  -3   2   3       92.08       88.58      5.63 o 
  -2   2   3       18.51       14.39      3.02 o 
  -1   2   3     3000.74     3209.66    116.74 o 
   0   2   3     1778.08     1617.86     50.92 o 
   1   2   3      235.35      209.14     10.68 o 
   2   2   3      654.64      679.25     29.98 o 
   3   2   3       65.09       63.54      9.91 o 
   4   2   3        6.50        8.45      4.22 o 
   5   2   3        0.11        0.04      4.37 o 
   6   2   3       29.39       24.29      6.91 o 
  -7   3   3        0.60      -13.30     12.03 o 
  -6   3   3       14.84       20.19      5.60 o 
  -5   3   3        7.68       19.43      4.58 o 
  -4   3   3      483.32      441.86     18.35 o 
  -3   3   3       87.87      101.69      6.09 o 
  -2   3   3      202.91      208.90      9.16 o 
  -1   3   3     2678.92     2660.99     71.70 o 
   0   3   3       62.73       79.70      5.13 o 
   1   3   3      183.52      147.46     11.63 o 
   2   3   3      586.86      614.98     27.60 o 
   3   3   3        1.19       14.21      3.76 o 
   4   3   3        0.21       -2.12      3.48 o 
   5   3   3       19.72       14.14      5.56 o 
   6   3   3        3.94       -0.21      5.46 o 
  -7   4   3        4.45        1.14     12.65 o 
  -6   4   3       39.78       39.80      6.65 o 
  -5   4   3      164.11      175.32     10.61 o 
  -4   4   3       16.22       18.82      3.75 o 
  -3   4   3       27.66       24.60      3.23 o 
  -2   4   3       72.72       46.13      3.57 o 
  -1   4   3     7997.81     9051.88    238.63 o 
   0   4   3       43.81       53.91      4.40 o 
   1   4   3        0.58        1.13      2.15 o 
   2   4   3      400.80      396.77     19.29 o 
   3   4   3       81.19       94.73     11.38 o 
   4   4   3      121.27      127.84     11.28 o 
   5   4   3       35.14       20.54      7.31 o 
   6   4   3       18.19       27.30      8.78 o 
  -7   5   3        4.76       -1.28      9.52 o 
  -6   5   3       13.38       11.13      6.34 o 
  -5   5   3       22.17       22.62      4.66 o 
  -4   5   3      134.18      132.09      8.18 o 
  -3   5   3      593.56      617.30     25.66 o 
  -2   5   3      309.95      316.86     11.65 o 
  -1   5   3     4975.18     5267.42    179.99 o 
   0   5   3      345.45      411.38     15.63 o 
   1   5   3       97.61       93.58      9.84 o 
   2   5   3      269.42      283.87     17.29 o 
   3   5   3        2.19       -1.61      2.95 o 
   4   5   3       78.46       51.38      8.08 o 
   5   5   3        1.01        1.81      4.65 o 
   6   5   3        0.87       -1.94      6.36 o 
  -7   6   3        0.31        1.48      8.12 o 
  -6   6   3        5.46        2.76      5.50 o 
  -5   6   3        0.10       -4.44      2.99 o 
  -4   6   3      202.21      194.44     10.42 o 
  -3   6   3       70.78       95.41      6.16 o 
  -2   6   3     5433.87     5549.90    166.23 o 
  -1   6   3       84.94      107.00      5.88 o 
   0   6   3     4225.17     4454.50    159.48 o 
   1   6   3       53.31       54.08      5.13 o 
   2   6   3      144.99      125.12     10.86 o 
   3   6   3      187.51      219.50     15.57 o 
   4   6   3       71.33       62.93     11.02 o 
   5   6   3       27.86       16.88      5.74 o 
   6   6   3        1.00       -7.13      7.65 o 
  -7   7   3        0.87        8.14      9.31 o 
  -6   7   3        0.02       -3.59      5.12 o 
  -5   7   3       33.39       24.71      4.93 o 
  -4   7   3       52.92       57.66      5.77 o 
  -3   7   3      257.25      271.39     10.77 o 
  -2   7   3      745.53      715.54     23.64 o 
  -1   7   3      341.59      401.48     14.62 o 
   0   7   3      327.03      356.72     17.41 o 
   1   7   3       66.39       72.36      8.10 o 
   2   7   3      496.74      494.09     23.98 o 
   3   7   3      200.40      243.59     20.76 o 
   4   7   3      120.68      135.25     12.20 o 
   5   7   3        9.80        3.08      6.41 o 
   6   7   3        0.33        0.77      7.31 o 
  -7   8   3        8.59       11.30      9.83 o 
  -6   8   3        0.26       -3.27      5.38 o 
  -5   8   3        1.04        1.71      4.17 o 
  -4   8   3        0.74       -0.75      2.53 o 
  -3   8   3      117.04      133.86      8.10 o 
  -2   8   3     4124.76     4224.60    154.70 o 
  -1   8   3      509.41      556.28     20.62 o 
   0   8   3     2808.90     2984.61    108.37 o 
   1   8   3      826.08      849.78     34.03 o 
   2   8   3      142.40      198.42     12.84 o 
   3   8   3      506.81      491.76     36.46 o 
   4   8   3        6.05        4.17      4.42 o 
   5   8   3       11.67       13.54      6.70 o 
   6   8   3        0.44        1.16      7.06 o 
  -6   9   3       25.30       42.62      8.67 o 
  -5   9   3        2.04        0.56      4.59 o 
  -4   9   3       10.26        6.60      3.23 o 
  -3   9   3      190.29      200.61     10.82 o 
  -2   9   3      187.85      154.52      8.56 o 
  -1   9   3      529.22      616.79     20.91 o 
   0   9   3      317.88      340.34     17.97 o 
   1   9   3        1.17       10.54      4.08 o 
   2   9   3      537.45      632.35     29.61 o 
   3   9   3      239.93      230.36     15.22 o 
   4   9   3       25.95       24.19      5.63 o 
   5   9   3       71.19       56.49     17.23 o 
   6   9   3        2.32        7.62      7.43 o 
  -6  10   3       14.85       13.90      7.03 o 
  -5  10   3      198.97      202.67     16.51 o 
  -4  10   3       13.15       14.15      5.11 o 
  -3  10   3      401.70      429.41     19.72 o 
  -2  10   3     1202.38     1287.94     49.43 o 
  -1  10   3     2041.49     2106.90     76.16 o 
   0  10   3     1031.33     1192.50     46.29 o 
   1  10   3        0.88        8.02      3.79 o 
   2  10   3        6.07       -1.24      3.27 o 
   3  10   3       87.83       78.48     14.84 o 
   4  10   3        4.54        4.26      4.79 o 
   5  10   3       11.65       13.03      6.51 o 
   6  10   3        4.82       16.24      8.58 o 
  -6  11   3       52.08       51.58     14.69 o 
  -5  11   3       48.33       56.25      8.75 o 
  -4  11   3       95.06      112.26     19.65 o 
  -3  11   3      107.59      113.29      7.49 o 
  -2  11   3      925.19     1008.52     40.26 o 
  -1  11   3      829.44      706.66     23.71 o 
   0  11   3      202.30      275.14     15.66 o 
   1  11   3     1176.20     1262.46     49.00 o 
   2  11   3      107.57       88.47      7.82 o 
   3  11   3        0.73       -2.11      3.35 o 
   4  11   3      124.89      157.99     16.30 o 
   5  11   3       30.55       26.71      8.41 o 
   6  11   3        2.59        8.72      7.57 o 
  -6  12   3       18.69       35.22      8.48 o 
  -5  12   3      137.53      152.77     14.02 o 
  -4  12   3       93.27       87.11      9.59 o 
  -3  12   3      291.39      318.85     18.94 o 
  -2  12   3      929.45      895.17     36.47 o 
  -1  12   3      559.66      533.28     24.46 o 
   0  12   3      206.87      222.12     14.86 o 
   1  12   3       42.06       74.44     12.53 o 
   2  12   3        3.14       -2.29      3.16 o 
   3  12   3        0.92       23.99      6.51 o 
   4  12   3        5.25        5.82      5.48 o 
   5  12   3        5.77        2.92      6.35 o 
   6  12   3        0.89        7.60      7.45 o 
  -6  13   3       61.58       65.71     10.85 o 
  -5  13   3       38.32       47.12      8.66 o 
  -4  13   3       15.43       20.66      6.16 o 
  -3  13   3      292.26      254.22     20.30 o 
  -2  13   3       30.45       28.91      5.77 o 
  -1  13   3      110.68      122.09      8.86 o 
   0  13   3       10.85       16.64      4.29 o 
   1  13   3      119.02      119.37      8.43 o 
   2  13   3        2.58        8.10      3.68 o 
   3  13   3      623.11      687.68     48.14 o 
   4  13   3      521.94      521.12     50.73 o 
   5  13   3        2.81        0.10      5.83 o 
  -6  14   3        0.84        2.26      6.09 o 
  -5  14   3        4.89        3.04      5.48 o 
  -4  14   3       24.45       29.79      6.65 o 
  -3  14   3        3.53        4.69      4.80 o 
  -2  14   3       14.28       17.36      4.95 o 
  -1  14   3        0.14       -0.84      2.49 o 
   0  14   3      151.30      162.33     13.46 o 
   1  14   3       67.56       78.30      6.73 o 
   2  14   3       83.86       90.90     10.54 o 
   3  14   3      778.39      765.76     51.66 o 
   4  14   3       14.79       12.99      6.85 o 
   5  14   3        5.83        2.50      6.85 o 
  -6  15   3        9.13       20.62      7.95 o 
  -5  15   3        0.02        6.01      5.59 o 
  -4  15   3       74.98       82.47      9.95 o 
  -3  15   3       68.68       61.43      8.28 o 
  -2  15   3       18.28       24.27      5.54 o 
  -1  15   3       35.00       28.64      6.25 o 
   0  15   3       46.91       53.90      7.44 o 
   1  15   3       56.71       46.67      5.04 o 
   2  15   3        5.58       14.57      5.51 o 
   3  15   3       19.00       17.47      8.31 o 
   4  15   3      134.22      144.20     16.84 o 
   5  15   3        0.05        2.31      6.08 o 
  -6  16   3        0.89        9.33     18.17 o 
  -5  16   3        0.86        2.59      5.45 o 
  -4  16   3       13.82       12.30      5.78 o 
  -3  16   3       29.75       34.47      6.87 o 
  -2  16   3       62.29       78.38      9.02 o 
  -1  16   3        5.34        6.18      3.48 o 
   0  16   3        5.13        6.32      3.30 o 
   1  16   3        5.49        7.63      2.84 o 
   2  16   3      598.11      565.95     30.93 o 
   3  16   3      611.97      626.35     47.11 o 
   4  16   3       13.83       14.37      7.08 o 
   5  16   3       29.43       19.66      8.52 o 
  -6  17   3        7.62       65.71     28.24 o 
  -5  17   3       22.84       25.07      7.92 o 
  -4  17   3       30.41       39.67      7.90 o 
  -3  17   3       43.69       40.64      7.39 o 
  -2  17   3       10.32       17.32      5.50 o 
  -1  17   3        4.88        5.38      3.55 o 
   0  17   3      165.16      184.39     14.52 o 
   1  17   3      420.03      396.07     23.86 o 
   2  17   3      310.00      272.75     25.80 o 
   3  17   3       18.53       10.92      6.57 o 
   4  17   3       31.25       26.12      8.23 o 
   5  17   3        5.91       14.00      8.40 o 
  -5  18   3        6.14       18.05     11.02 o 
  -4  18   3       19.13       23.67      9.20 o 
  -3  18   3        1.27        2.08      4.94 o 
  -2  18   3       42.60       38.82     11.58 o 
  -1  18   3       87.52       94.11     11.01 o 
   0  18   3      514.58      511.61     24.10 o 
   1  18   3       94.19       92.40     13.13 o 
   2  18   3       25.78       17.44      6.80 o 
   3  18   3        0.61        7.12      8.92 o 
   4  18   3       12.60       13.02      7.90 o 
   5  18   3        7.35       23.85     10.45 o 
  -5  19   3       61.25       76.05     15.58 o 
  -4  19   3        9.15        9.25      5.93 o 
  -3  19   3       36.02       43.40      7.80 o 
  -2  19   3       80.89       98.12     10.51 o 
  -1  19   3       85.36      102.11     18.64 o 
   0  19   3       19.18       19.97      7.62 o 
   1  19   3      455.58      405.74     29.62 o 
   2  19   3      130.20      150.84     16.44 o 
   3  19   3        4.83        7.66      6.52 o 
   4  19   3        6.45       16.05      7.71 o 
   5  19   3        1.75       37.47     26.28 o 
  -5  20   3       11.24       13.05      7.67 o 
  -4  20   3       11.68        8.51      6.20 o 
  -3  20   3       92.97       92.91     11.15 o 
  -2  20   3       71.67       74.22     10.17 o 
  -1  20   3       44.53       51.83     11.38 o 
   0  20   3      456.02      384.28     24.49 o 
   1  20   3      242.18      233.09     19.77 o 
   2  20   3        0.04       -2.35      5.82 o 
   3  20   3        3.58        2.87      6.69 o 
   4  20   3       16.49       10.01      8.58 o 
  -5  21   3       12.72       19.17     17.11 o 
  -4  21   3       26.92       32.58      8.26 o 
  -3  21   3        9.98       19.81      7.26 o 
  -2  21   3        2.70        1.80      4.75 o 
  -1  21   3      346.18      345.71     21.67 o 
   0  21   3       20.95       23.57     10.41 o 
   1  21   3      116.09      143.16     16.37 o 
   2  21   3        1.27       -0.06      6.29 o 
   3  21   3        0.15        1.82      6.22 o 
   4  21   3        0.51        2.94      7.00 o 
  -5  22   3       14.67       26.40     13.70 o 
  -4  22   3        1.43        0.05      6.62 o 
  -3  22   3       58.22       60.73     10.16 o 
  -2  22   3        6.49        1.95      8.04 o 
  -1  22   3       45.62       60.87      8.79 o 
   0  22   3        1.14        1.92      8.54 o 
   1  22   3       91.30       61.31      9.89 o 
   2  22   3       14.00        6.58      7.10 o 
   3  22   3       22.09       19.22      9.01 o 
   4  22   3        1.45       13.48      9.12 o 
  -4  23   3       30.31       30.10      9.40 o 
  -3  23   3        2.13        1.73      5.85 o 
  -2  23   3        0.88        5.78      5.48 o 
  -1  23   3      125.31      154.42     19.46 o 
   0  23   3      308.66      295.63     26.36 o 
   1  23   3       11.52        7.06      8.57 o 
   2  23   3       13.16        7.82      7.09 o 
   3  23   3        0.30       -1.44      6.92 o 
   4  23   3       21.30        5.57     15.37 o 
  -4  24   3        0.18       -3.78      7.18 o 
  -3  24   3        0.12       -3.95      6.13 o 
  -2  24   3       15.44       19.54     12.91 o 
  -1  24   3        7.16       17.96     10.64 o 
   0  24   3        8.67       11.62     10.37 o 
   1  24   3      179.10      229.57     26.96 o 
   2  24   3       22.64       14.04      8.25 o 
   3  24   3        5.46       -2.58      7.18 o 
  -4  25   3        0.09      -12.74      8.50 o 
  -3  25   3        1.24       -9.46      6.31 o 
  -2  25   3       22.82       21.01     12.10 o 
  -1  25   3        0.05        1.21     10.04 o 
   0  25   3       29.39       46.02     14.47 o 
   1  25   3       17.56       17.24     12.31 o 
   2  25   3      103.92      123.23     18.06 o 
   3  25   3        0.31        4.80     12.35 o 
  -3  26   3        3.05       -0.18      7.08 o 
  -2  26   3      109.35       91.64     17.11 o 
  -1  26   3        7.60        4.17     11.50 o 
   0  26   3        4.60        8.88     11.55 o 
   1  26   3       86.31       92.93     18.88 o 
   2  26   3        0.51       -0.53      8.50 o 
   3  26   3       40.27       29.15     17.12 o 
  -3  27   3       22.80       16.06     36.07 o 
  -2  27   3       31.08       34.10     14.17 o 
  -1  27   3        1.89       -0.78     11.25 o 
   0  27   3        7.45        5.42     11.89 o 
   1  27   3        0.24       -0.10     10.35 o 
   2  27   3       82.17       92.89     42.92 o 
  -2  28   3        0.06       -6.21     11.55 o 
  -1  28   3        1.95       -5.09     11.30 o 
   0  28   3        2.17        0.06     11.17 o 
   1  28   3        1.67        0.54     11.56 o 
  -1  29   3       19.84       18.17     20.69 o 
   0  29   3        6.06       25.44     18.45 o 
   1  29   3       20.48       12.02     15.38 o 
  -7   0   4        3.52       -0.73      8.53 o 
  -6   0   4        5.50        0.46      6.01 o 
  -5   0   4       11.30       13.97      6.06 o 
  -4   0   4     1059.34      986.03     51.46 o 
  -3   0   4       93.27       87.62      8.50 o 
  -2   0   4        1.00       14.12      6.54 o 
  -1   0   4     7692.31     8800.38    496.63 o 
   0   0   4     1677.55     1732.22     72.42 o 
   1   0   4       32.87       64.43      7.76 o 
   2   0   4     2468.26     2457.49    140.04 o 
   3   0   4       65.88       81.97     11.90 o 
   4   0   4      677.16      605.92     42.40 o 
   5   0   4       13.66       13.55      8.93 o 
   6   0   4       83.30       64.17     27.71 o 
  -7   1   4        1.36       -1.95      6.31 o 
  -6   1   4        0.08       -5.82      3.88 o 
  -5   1   4     1044.82     1075.68     40.42 o 
  -4   1   4       10.21       10.69      3.25 o 
  -3   1   4     1250.15     1176.23     45.48 o 
  -2   1   4      812.17      814.82     24.58 o 
  -1   1   4        5.14       12.21      3.06 o 
   0   1   4     3289.60     3292.53     94.01 o 
   1   1   4        3.85       22.68      4.88 o 
   2   1   4       33.45       26.11      7.47 o 
   3   1   4     1254.55     1225.19     52.53 o 
   4   1   4      418.49      407.21     22.21 o 
   5   1   4      524.52      533.60     41.24 o 
   6   1   4       26.14       11.39      6.60 o 
  -7   2   4        1.79       -5.25      6.37 o 
  -6   2   4      101.43      136.33     13.77 o 
  -5   2   4       38.69       40.43      5.49 o 
  -4   2   4     1356.36     1250.18     45.23 o 
  -3   2   4        5.70        3.35      2.60 o 
  -2   2   4      308.27      233.56      9.15 o 
  -1   2   4      693.21      583.92     24.42 o 
   0   2   4     6169.62     5938.48    168.54 o 
   1   2   4     1551.39     1570.86     64.48 o 
   2   2   4       12.64        7.29      3.30 o 
   3   2   4       11.57       10.45      3.99 o 
   4   2   4      782.71      696.70     33.54 o 
   5   2   4        9.75       11.11      5.72 o 
   6   2   4      111.48       99.08     22.88 o 
  -7   3   4        8.15       10.23      9.26 o 
  -6   3   4       39.22       27.96      5.96 o 
  -5   3   4      628.85      620.70     25.73 o 
  -4   3   4       31.62       28.19      4.20 o 
  -3   3   4      447.85      440.63     24.50 o 
  -2   3   4     1372.39     1413.92     44.89 o 
  -1   3   4        0.22       15.09      4.99 o 
   0   3   4      706.85      747.48     35.68 o 
   1   3   4     1248.54     1109.37     52.22 o 
   2   3   4      194.01      231.15     13.41 o 
   3   3   4      457.40      432.63     22.02 o 
   4   3   4        5.76        7.23      4.49 o 
   5   3   4       95.87       94.41     12.13 o 
   6   3   4        0.09       -0.81      5.89 o 
  -7   4   4       19.36       14.55      8.35 o 
  -6   4   4      503.10      543.16     26.21 o 
  -5   4   4        0.17       -1.00      3.12 o 
  -4   4   4     1175.31     1127.22     45.15 o 
  -3   4   4        9.69       14.18      3.46 o 
  -2   4   4        0.25        3.61      1.92 o 
  -1   4   4       48.80       54.93      5.58 o 
   0   4   4      292.73      256.46     16.26 o 
   1   4   4      100.58      146.90     12.59 o 
   2   4   4      245.52      272.52     16.67 o 
   3   4   4       24.56       20.30      4.55 o 
   4   4   4      336.66      336.14     19.51 o 
   5   4   4        0.18        1.46      4.82 o 
   6   4   4       84.54       69.94     15.05 o 
  -7   5   4       38.48       32.69     10.17 o 
  -6   5   4        0.07       -2.39      5.31 o 
  -5   5   4      662.81      670.68     33.45 o 
  -4   5   4        0.38        1.60      2.83 o 
  -3   5   4     1072.08      932.94     34.09 o 
  -2   5   4      523.55      495.92     19.27 o 
  -1   5   4     2170.29     2341.20     72.73 o 
   0   5   4     1733.15     1836.81     63.55 o 
   1   5   4      938.48      855.00     33.93 o 
   2   5   4       33.51       40.60      6.10 o 
   3   5   4      442.86      428.46     22.12 o 
   4   5   4       83.92       74.42      9.56 o 
   5   5   4       28.57       15.26      6.05 o 
   6   5   4        3.97       16.67      8.54 o 
  -7   6   4       20.06       19.27     13.05 o 
  -6   6   4      146.36      169.42     16.87 o 
  -5   6   4      314.52      347.52     18.19 o 
  -4   6   4      608.15      566.49     23.02 o 
  -3   6   4      195.05      166.94     13.15 o 
  -2   6   4     1824.18     1700.00     62.89 o 
  -1   6   4     1216.92     1404.03     48.15 o 
   0   6   4     1058.89      992.89     36.30 o 
   1   6   4      444.79      459.15     20.23 o 
   2   6   4       64.11       58.44      6.39 o 
   3   6   4       72.21       56.54     10.87 o 
   4   6   4      118.42       99.14     11.84 o 
   5   6   4       45.53       51.21      7.83 o 
   6   6   4       40.02       59.92     17.35 o 
  -7   7   4      122.64      137.18     17.04 o 
  -6   7   4        3.49        4.70      5.93 o 
  -5   7   4      390.79      413.38     20.65 o 
  -4   7   4        6.23        9.13      3.20 o 
  -3   7   4      698.43      668.40     23.44 o 
  -2   7   4       62.59       66.51      5.10 o 
  -1   7   4     1748.69     1541.97     53.51 o 
   0   7   4     1885.41     2244.13    103.19 o 
   1   7   4        1.09        8.33      4.57 o 
   2   7   4       67.27       85.53     16.00 o 
   3   7   4      391.26      386.28     23.66 o 
   4   7   4      192.46      209.58     46.43 o 
   5   7   4      146.00      142.34     21.87 o 
   6   7   4       10.58       16.10      8.21 o 
  -7   8   4        5.37       11.38      8.61 o 
  -6   8   4      117.60      141.97     14.05 o 
  -5   8   4       40.18       44.42      9.33 o 
  -4   8   4      478.24      485.09     22.45 o 
  -3   8   4       40.77       45.93      3.89 o 
  -2   8   4     2711.04     2753.48    101.11 o 
  -1   8   4      915.45      906.81     40.17 o 
   0   8   4     2616.90     2527.52    143.85 o 
   1   8   4       42.62       37.44      4.80 o 
   2   8   4      956.17      902.20     40.81 o 
   3   8   4       54.92       71.16     15.92 o 
   4   8   4      494.10      493.81     30.92 o 
   5   8   4       43.68       31.04      8.55 o 
   6   8   4       13.59        8.29      8.02 o 
  -6   9   4       33.27       37.03      8.06 o 
  -5   9   4       70.67       89.81     10.24 o 
  -4   9   4      236.55      240.72     13.28 o 
  -3   9   4      819.56      792.51     33.06 o 
  -2   9   4     1890.83     2015.75     84.48 o 
  -1   9   4     3847.61     4051.89    134.85 o 
   0   9   4      909.26      909.27     69.57 o 
   1   9   4       67.19       44.03      5.29 o 
   2   9   4        3.59        2.03      3.35 o 
   3   9   4      573.98      551.26     28.03 o 
   4   9   4       44.86       51.40     10.07 o 
   5   9   4      129.72      157.02     27.39 o 
   6   9   4        6.84        6.48      7.74 o 
  -6  10   4      103.60      112.02     12.77 o 
  -5  10   4        0.03        1.38      4.63 o 
  -4  10   4      313.52      312.76     18.92 o 
  -3  10   4      231.69      212.67     15.18 o 
  -2  10   4     1829.58     1661.50     71.21 o 
  -1  10   4      572.05      599.70     29.05 o 
   0  10   4      151.67      140.19     16.04 o 
   1  10   4       73.53       73.67      8.77 o 
   2  10   4      367.49      322.57     16.75 o 
   3  10   4      127.14      114.41     19.72 o 
   4  10   4      259.34      290.13     31.72 o 
   5  10   4       47.81       65.58     12.59 o 
   6  10   4       13.40       20.69      9.14 o 
  -6  11   4        0.50       -2.06      5.80 o 
  -5  11   4      303.68      333.62     23.31 o 
  -4  11   4       30.84       26.84      7.71 o 
  -3  11   4      499.93      479.57     21.81 o 
  -2  11   4      721.56      692.21     31.57 o 
  -1  11   4     1249.30     1211.73     44.48 o 
   0  11   4       21.77       18.12      3.65 o 
   1  11   4     1412.85     1324.34     52.09 o 
   2  11   4        1.75        8.09      5.02 o 
   3  11   4      219.18      246.16     19.69 o 
   4  11   4       17.34       11.23      6.20 o 
   5  11   4      105.47      104.27     23.65 o 
  -6  12   4       91.17       87.63     11.90 o 
  -5  12   4       10.03       12.93      6.11 o 
  -4  12   4      445.85      436.95     24.77 o 
  -3  12   4        0.55        2.97      2.27 o 
  -2  12   4      473.91      464.92     22.62 o 
  -1  12   4      185.45      210.43     10.74 o 
   0  12   4       13.41       12.52      3.63 o 
   1  12   4       79.34       81.41     10.09 o 
   2  12   4      659.24      686.09     29.86 o 
   3  12   4       23.35       21.41      5.86 o 
   4  12   4       64.62       58.90     17.76 o 
   5  12   4       18.55       15.84      7.36 o 
  -6  13   4       26.00       46.05      9.49 o 
  -5  13   4      132.27      130.86     13.00 o 
  -4  13   4        9.19       10.62      5.23 o 
  -3  13   4     1392.79     1376.57     61.86 o 
  -2  13   4       80.67       78.18      6.70 o 
  -1  13   4      121.78      122.89      7.99 o 
   0  13   4        1.62        1.24      2.78 o 
   1  13   4      212.77      249.78     14.17 o 
   2  13   4       12.20       10.59      4.81 o 
   3  13   4        6.41        4.50      4.88 o 
   4  13   4      101.39       98.66     13.52 o 
   5  13   4       47.74       44.62     13.15 o 
  -6  14   4      113.60      144.22     15.19 o 
  -5  14   4        0.13       -0.63      5.97 o 
  -4  14   4      597.56      624.51     32.94 o 
  -3  14   4       64.21       68.11      8.53 o 
  -2  14   4      506.69      473.94     21.93 o 
  -1  14   4      130.06      131.22      8.45 o 
   0  14   4       46.07       41.69      7.27 o 
   1  14   4      103.61      119.71      8.99 o 
   2  14   4      451.08      483.12     22.94 o 
   3  14   4       67.54       49.74      8.65 o 
   4  14   4       89.22       94.68     22.32 o 
   5  14   4        0.82        3.65      6.20 o 
  -6  15   4        6.60        2.75      7.37 o 
  -5  15   4       98.55      147.60     14.28 o 
  -4  15   4       91.59       99.25     14.69 o 
  -3  15   4      275.74      245.21     16.76 o 
  -2  15   4       11.55       12.87      7.22 o 
  -1  15   4      256.49      262.40     21.61 o 
   0  15   4       54.76       43.46      5.28 o 
   1  15   4      111.21       94.91     10.75 o 
   2  15   4       18.71       35.02      6.80 o 
   3  15   4      295.23      330.99     37.42 o 
   4  15   4       13.80       13.46      8.85 o 
   5  15   4       47.27       47.19     11.10 o 
  -6  16   4       86.61       91.71     20.41 o 
  -5  16   4       31.89       47.63     10.49 o 
  -4  16   4      296.53      349.62     22.44 o 
  -3  16   4       60.62       61.68      8.33 o 
  -2  16   4      143.58      155.93     13.40 o 
  -1  16   4       58.83       54.05      5.86 o 
   0  16   4       44.65       52.98     16.05 o 
   1  16   4       81.79       98.65      9.47 o 
   2  16   4      124.80      157.49     14.05 o 
   3  16   4        3.53       -0.05      5.11 o 
   4  16   4      155.41      189.10     19.56 o 
   5  16   4        0.74        5.67      6.85 o 
  -6  17   4        4.73        4.19     10.07 o 
  -5  17   4       98.03       97.39     12.18 o 
  -4  17   4      172.75      179.57     15.18 o 
  -3  17   4        0.52        4.04      4.95 o 
  -2  17   4      110.91      116.37     11.12 o 
  -1  17   4     1060.09     1097.85     56.90 o 
   0  17   4      127.88      150.89     10.72 o 
   1  17   4      576.21      533.48     45.40 o 
   2  17   4       10.12       14.64      6.04 o 
   3  17   4      162.46      158.26     17.22 o 
   4  17   4        8.30       10.84      7.59 o 
   5  17   4       69.61       55.37     11.41 o 
  -5  18   4        0.49        3.43      9.30 o 
  -4  18   4       36.76       47.17      8.60 o 
  -3  18   4        2.50       -2.86      4.37 o 
  -2  18   4      127.05      133.82     12.17 o 
  -1  18   4       29.04       25.19      6.13 o 
   0  18   4      258.84      240.72     15.94 o 
   1  18   4      215.44      213.41     17.08 o 
   2  18   4      548.84      528.39     33.57 o 
   3  18   4       11.64       10.96      6.85 o 
   4  18   4       43.26       34.89      9.29 o 
  -5  19   4       25.12       27.35      8.48 o 
  -4  19   4      118.58       88.13     11.18 o 
  -3  19   4       31.45       48.11      8.34 o 
  -2  19   4       16.06       17.35      5.92 o 
  -1  19   4        4.64        1.55      5.29 o 
   0  19   4       46.62       36.19     11.09 o 
   1  19   4      329.31      296.63     24.09 o 
   2  19   4        3.63        1.61      5.51 o 
   3  19   4       16.19       13.37      8.03 o 
   4  19   4       18.54       11.10      7.74 o 
  -5  20   4       14.15       21.19      7.81 o 
  -4  20   4        0.12        0.56      5.45 o 
  -3  20   4        2.34       -4.16      8.36 o 
  -2  20   4       31.72       33.98     10.98 o 
  -1  20   4      436.34      423.73     26.19 o 
   0  20   4      929.53      922.30     50.37 o 
   1  20   4       77.40       63.01      9.08 o 
   2  20   4      261.96      320.49     29.14 o 
   3  20   4        0.01        2.94      6.42 o 
   4  20   4        3.22       12.20      7.82 o 
  -5  21   4        8.78       15.32      8.50 o 
  -4  21   4       28.21       18.11      7.68 o 
  -3  21   4      114.87      125.83     13.98 o 
  -2  21   4       10.22       12.82      6.94 o 
  -1  21   4       17.12       29.48      6.84 o 
   0  21   4      206.65      211.80     21.79 o 
   1  21   4      121.42      130.42     15.49 o 
   2  21   4       22.43       13.13      7.47 o 
   3  21   4        7.27       -0.32      6.25 o 
   4  21   4        0.60        4.00      7.59 o 
  -4  22   4        4.92        6.59      6.93 o 
  -3  22   4        7.55        7.38      6.08 o 
  -2  22   4       89.98       84.45     14.08 o 
  -1  22   4       25.05       18.17      6.88 o 
   0  22   4        5.07        2.50      8.54 o 
   1  22   4       13.72       14.13      7.20 o 
   2  22   4       25.68       20.87      8.71 o 
   3  22   4       10.90       12.61      8.17 o 
   4  22   4        0.03        7.42      8.14 o 
  -4  23   4        0.61        4.73      8.56 o 
  -3  23   4      102.25       97.79     12.34 o 
  -2  23   4       21.69       22.76      7.48 o 
  -1  23   4       81.95       93.73     20.81 o 
   0  23   4       29.96       26.44     12.09 o 
   1  23   4      155.83      162.21     27.29 o 
   2  23   4        6.31        5.65      7.63 o 
   3  23   4       15.73        9.05      8.41 o 
   4  23   4        5.53       -5.87     18.73 o 
  -4  24   4       66.06       77.14     18.38 o 
  -3  24   4        1.57        8.64      6.59 o 
  -2  24   4      167.12      197.92     28.81 o 
  -1  24   4       16.70       13.47     11.04 o 
   0  24   4       10.37        4.71     10.65 o 
   1  24   4       32.90       21.35     11.97 o 
   2  24   4       12.39        7.61      8.54 o 
   3  24   4        1.65        0.58      7.26 o 
  -3  25   4       59.21       73.87     19.65 o 
  -2  25   4        1.23       -5.61      8.68 o 
  -1  25   4       85.22      101.32     17.84 o 
   0  25   4       25.77       14.94     11.15 o 
   1  25   4       23.81       23.90     15.38 o 
   2  25   4        4.50       -0.86      9.24 o 
   3  25   4       25.92       16.13     10.34 o 
  -3  26   4       20.81       18.85      8.93 o 
  -2  26   4       58.14       56.49     25.04 o 
  -1  26   4        6.68       14.23     12.30 o 
   0  26   4       90.94      104.06     19.45 o 
   1  26   4        7.29        4.15     10.89 o 
   2  26   4       34.49       38.13     22.65 o 
  -3  27   4       16.41       -0.03     20.54 o 
  -2  27   4        0.87       -0.04     11.24 o 
  -1  27   4      112.97      133.19     21.53 o 
   0  27   4       38.50       33.07     14.37 o 
   1  27   4        3.85       -3.15      9.80 o 
   2  27   4        0.42       -1.40     12.30 o 
  -2  28   4       71.68       85.32     31.82 o 
  -1  28   4        9.27       -4.07     11.74 o 
   0  28   4       56.23       66.72     17.45 o 
   1  28   4        8.58       19.29     14.82 o 
  -1  29   4       24.19       47.81     22.65 o 
   0  29   4       21.01       -3.36     14.26 o 
  -7   1   5       25.35       12.02     11.46 o 
  -6   1   5       36.88       42.28      6.64 o 
  -5   1   5        3.90        8.93      3.81 o 
  -4   1   5       58.41       60.89      5.71 o 
  -3   1   5      492.68      505.68     19.97 o 
  -2   1   5       29.29       46.09      3.88 o 
  -1   1   5       12.53       40.28      6.80 o 
   0   1   5      987.38     1056.84     34.42 o 
   1   1   5        7.43        2.26      3.04 o 
   2   1   5      169.53      176.25     13.89 o 
   3   1   5       72.05       61.84      9.88 o 
   4   1   5        6.18       -0.96      4.05 o 
   5   1   5       18.89       17.35      6.12 o 
   6   1   5        0.01       -0.15      5.82 o 
  -7   2   5        2.93       -4.19      8.39 o 
  -6   2   5       18.26       14.61      5.31 o 
  -5   2   5       15.59       11.21      4.00 o 
  -4   2   5       15.50       19.12      3.75 o 
  -3   2   5       50.57       71.51      5.22 o 
  -2   2   5        4.48        1.78      1.74 o 
  -1   2   5      473.53      605.83     23.09 o 
   0   2   5      275.78      297.05     16.14 o 
   1   2   5      241.26      218.89     12.00 o 
   2   2   5        4.72        5.43      3.37 o 
   3   2   5      222.66      197.68     24.01 o 
   4   2   5      148.95      147.79     12.73 o 
   5   2   5        2.86        9.48      5.73 o 
   6   2   5       10.22       12.32      7.12 o 
  -7   3   5       58.66       57.60     16.50 o 
  -6   3   5        5.73        3.56      4.17 o 
  -5   3   5       21.93       20.81      4.59 o 
  -4   3   5       89.23       96.57      7.28 o 
  -3   3   5       36.62       35.98      4.41 o 
  -2   3   5       31.06       55.19      5.77 o 
  -1   3   5      660.15      734.23     48.56 o 
   0   3   5      192.79      200.82     10.12 o 
   1   3   5      144.07      158.26     19.81 o 
   2   3   5     1069.55     1095.06     47.23 o 
   3   3   5      220.29      200.26     15.50 o 
   4   3   5        2.94        3.47      4.31 o 
   5   3   5        8.23       11.01      5.69 o 
   6   3   5        2.89       -2.32      6.14 o 
  -7   4   5        5.46       20.13     12.58 o 
  -6   4   5       15.41       17.88      5.38 o 
  -5   4   5       12.81       10.07      3.99 o 
  -4   4   5       16.34       16.29      3.87 o 
  -3   4   5        1.25        1.99      2.23 o 
  -2   4   5      195.83      245.51      9.86 o 
  -1   4   5     1243.63     1226.66     39.91 o 
   0   4   5     1455.76     1651.69     57.80 o 
   1   4   5      859.22      846.16     44.49 o 
   2   4   5       84.27       80.83      7.16 o 
   3   4   5        0.04        0.94      3.86 o 
   4   4   5      132.77      126.75     11.78 o 
   5   4   5       22.59       12.29      5.92 o 
   6   4   5       27.90       15.95      9.60 o 
  -7   5   5        2.79       -7.43     15.38 o 
  -6   5   5       58.71       67.32      9.69 o 
  -5   5   5      172.85      181.67     11.64 o 
  -4   5   5      431.63      425.59     18.46 o 
  -3   5   5       93.51      111.94      9.07 o 
  -2   5   5      929.34      930.71     30.85 o 
  -1   5   5      244.78      253.18     11.48 o 
   0   5   5      285.94      318.72     15.03 o 
   1   5   5      931.80      932.35     37.49 o 
   2   5   5      543.10      523.67     28.85 o 
   3   5   5       12.27       10.14      4.24 o 
   4   5   5       29.36       23.07      6.69 o 
   5   5   5        0.21       -2.89      4.71 o 
   6   5   5        0.34       -9.17      7.26 o 
  -7   6   5        1.91       45.57     39.42 o 
  -6   6   5        7.48       10.90      7.02 o 
  -5   6   5       32.43       33.72      5.42 o 
  -4   6   5       82.13       74.19      7.00 o 
  -3   6   5      303.95      295.06     13.45 o 
  -2   6   5     1885.97     2048.91     68.72 o 
  -1   6   5        4.92       17.31      3.32 o 
   0   6   5      462.97      525.31     23.46 o 
   1   6   5      453.24      403.39     19.16 o 
   2   6   5       75.07       81.13     12.82 o 
   3   6   5      381.81      319.11     21.53 o 
   4   6   5        3.99        1.59      4.78 o 
   5   6   5       32.32       16.83      6.92 o 
   6   6   5       10.22       12.90      8.49 o 
  -7   7   5        0.18        2.04     15.52 o 
  -6   7   5       27.02       22.82      8.17 o 
  -5   7   5      108.30       96.17     10.18 o 
  -4   7   5       78.84       83.98      7.08 o 
  -3   7   5        0.12        2.14      3.56 o 
  -2   7   5      222.54      235.69     13.20 o 
  -1   7   5      181.46      169.79      9.10 o 
   0   7   5     2642.41     2665.85     91.04 o 
   1   7   5      119.17      141.41      9.90 o 
   2   7   5       28.49       25.09      4.95 o 
   3   7   5       22.38       13.04      6.06 o 
   4   7   5       89.26       73.77      8.94 o 
   5   7   5        3.00        1.52      5.73 o 
   6   7   5        1.84       -1.09      7.16 o 
  -6   8   5        7.83       14.04      7.25 o 
  -5   8   5      129.30      126.07     11.84 o 
  -4   8   5       13.45        8.39      4.47 o 
  -3   8   5      187.94      207.90     10.77 o 
  -2   8   5     1629.68     1549.21     53.29 o 
  -1   8   5      338.10      352.85     17.21 o 
   0   8   5       45.41       59.19     12.05 o 
   1   8   5     1333.94     1349.15     52.74 o 
   2   8   5      334.41      321.27     20.32 o 
   3   8   5      589.74      557.94     32.37 o 
   4   8   5       21.74       15.79      6.46 o 
   5   8   5       11.49        8.99      6.88 o 
   6   8   5        1.53        1.93     13.63 o 
  -6   9   5        6.80       12.68      7.16 o 
  -5   9   5       73.94      108.00     21.53 o 
  -4   9   5      239.09      235.17     14.24 o 
  -3   9   5        0.79        1.61      2.40 o 
  -2   9   5     1379.19     1405.66     48.86 o 
  -1   9   5        0.08        3.19      3.13 o 
   0   9   5      481.26      585.89     25.40 o 
   1   9   5      174.80      205.97     22.61 o 
   2   9   5        3.99        3.11      3.65 o 
   3   9   5      795.52      810.89     38.81 o 
   4   9   5        3.03        4.01      4.60 o 
   5   9   5       20.51        6.16      6.90 o 
  -6  10   5        5.37        9.45      6.47 o 
  -5  10   5        5.65        7.78      5.16 o 
  -4  10   5        3.19        2.75      4.15 o 
  -3  10   5       30.84       44.95      7.21 o 
  -2  10   5      422.32      423.33     17.44 o 
  -1  10   5      323.85      353.73     15.60 o 
   0  10   5     1144.88     1134.07     61.71 o 
   1  10   5      100.59      134.78     10.25 o 
   2  10   5        8.56       -0.36      3.62 o 
   3  10   5       27.47       31.54      6.11 o 
   4  10   5       76.40       48.92     10.32 o 
   5  10   5       10.23       12.90      7.23 o 
  -6  11   5        0.04       -5.92      5.22 o 
  -5  11   5       18.05       23.17      6.76 o 
  -4  11   5      127.36      127.60     13.80 o 
  -3  11   5       82.27       80.42      9.52 o 
  -2  11   5        1.24        4.10      7.07 o 
  -1  11   5      320.75      286.09     13.52 o 
   0  11   5       10.93       26.76      4.31 o 
   1  11   5      132.68      172.01     11.29 o 
   2  11   5        7.32       17.14      6.49 o 
   3  11   5       99.03       86.51     12.71 o 
   4  11   5       46.70       50.80      9.08 o 
   5  11   5       11.70       11.57      7.09 o 
  -6  12   5       34.68       30.68     12.74 o 
  -5  12   5       13.32        4.50      5.93 o 
  -4  12   5      100.25      119.56     11.14 o 
  -3  12   5       48.16       51.02      5.40 o 
  -2  12   5       98.96      122.69      7.59 o 
  -1  12   5      193.56      211.21     13.27 o 
   0  12   5      370.64      340.31     18.12 o 
   1  12   5       67.71       91.30      8.27 o 
   2  12   5       81.25       79.19      8.90 o 
   3  12   5       95.38       86.25     15.34 o 
   4  12   5      182.39      217.89     19.84 o 
   5  12   5       13.35        5.78      6.98 o 
  -6  13   5        9.05       16.07      7.41 o 
  -5  13   5       31.68       46.92      8.14 o 
  -4  13   5        5.81        6.30     10.86 o 
  -3  13   5      804.61      774.45     42.12 o 
  -2  13   5      799.10      699.73     30.27 o 
  -1  13   5     1314.13     1374.45     48.84 o 
   0  13   5       25.12       31.54      5.74 o 
   1  13   5        0.61        3.08      3.45 o 
   2  13   5      117.78      135.63     10.97 o 
   3  13   5        0.90        5.80      5.13 o 
   4  13   5       70.60       50.43     17.27 o 
   5  13   5        0.01        7.84      6.57 o 
  -6  14   5       34.00       35.78     10.61 o 
  -5  14   5        3.79        4.18      5.36 o 
  -4  14   5      103.73       95.50     12.83 o 
  -3  14   5      175.77      166.01     13.77 o 
  -2  14   5      185.81      182.32     11.52 o 
  -1  14   5      115.10      109.00      9.25 o 
   0  14   5      232.18      230.16     13.38 o 
   1  14   5       46.72       40.53      5.57 o 
   2  14   5       53.23       47.07      6.37 o 
   3  14   5       18.21       18.27      5.99 o 
   4  14   5        9.83       22.55     10.02 o 
   5  14   5        1.83        6.43      7.20 o 
  -6  15   5        7.41        2.26      6.80 o 
  -5  15   5       17.30       16.64      7.43 o 
  -4  15   5       23.51       27.96      8.92 o 
  -3  15   5       44.60       45.17     16.38 o 
  -2  15   5       11.26        6.06      5.03 o 
  -1  15   5      877.20      852.07     49.08 o 
   0  15   5       80.11       77.80      7.77 o 
   1  15   5       16.96       15.62      5.29 o 
   2  15   5        7.35        6.66      5.13 o 
   3  15   5       12.32        9.59      6.51 o 
   4  15   5       23.98       24.61      8.24 o 
   5  15   5        5.54        3.68      7.16 o 
  -6  16   5        1.18        9.51     10.90 o 
  -5  16   5        2.80        8.38      6.52 o 
  -4  16   5       15.36       24.52      6.70 o 
  -3  16   5      410.03      388.69     23.43 o 
  -2  16   5       36.84       24.56      6.55 o 
  -1  16   5      195.16      178.25     10.81 o 
   0  16   5      338.38      324.23     24.68 o 
   1  16   5        0.28        1.18      3.84 o 
   2  16   5        4.88        2.29      5.13 o 
   3  16   5        0.77       -0.57      5.35 o 
   4  16   5       15.22       13.75      7.34 o 
   5  16   5        1.19       10.60      8.56 o 
  -5  17   5        7.60        7.24      6.90 o 
  -4  17   5       35.88       34.47      7.97 o 
  -3  17   5      141.02      164.66     29.14 o 
  -2  17   5       84.68       91.83     10.26 o 
  -1  17   5       14.84       11.76      4.65 o 
   0  17   5      190.46      210.72     13.31 o 
   1  17   5       14.34       15.64      5.84 o 
   2  17   5       50.96       53.17     11.27 o 
   3  17   5        4.34       13.66      7.10 o 
   4  17   5        0.10        4.93      6.78 o 
  -5  18   5        2.13        0.80     10.68 o 
  -4  18   5       70.24       70.67     10.60 o 
  -3  18   5       47.24       49.11      8.24 o 
  -2  18   5      157.70      175.86     14.18 o 
  -1  18   5        5.13        9.72      5.27 o 
   0  18   5        3.31       11.76      4.52 o 
   1  18   5        4.20        4.13      5.18 o 
   2  18   5      282.67      293.77     23.24 o 
   3  18   5       26.43       28.60      8.36 o 
   4  18   5        0.02        3.58      6.64 o 
  -5  19   5        0.81        3.25      6.49 o 
  -4  19   5       52.71       51.86      9.47 o 
  -3  19   5       11.19       18.59      7.83 o 
  -2  19   5       81.11       65.35      9.56 o 
  -1  19   5       72.63       87.08      9.86 o 
   0  19   5       87.71       98.29     11.75 o 
   1  19   5       12.45       11.52      5.74 o 
   2  19   5       42.87       38.26     10.26 o 
   3  19   5       12.79        6.81      6.93 o 
   4  19   5        2.68        2.65      7.59 o 
  -5  20   5        9.21       12.35      8.44 o 
  -4  20   5        0.01        3.74      5.95 o 
  -3  20   5       41.61       48.74      8.87 o 
  -2  20   5        4.15        5.63      5.49 o 
  -1  20   5       55.62       64.50     11.56 o 
   0  20   5       26.26       21.82      7.25 o 
   1  20   5        1.10        0.08      5.36 o 
   2  20   5       93.54       91.79     15.96 o 
   3  20   5        5.40       10.78      6.97 o 
   4  20   5       18.74       22.77      9.52 o 
  -5  21   5        0.01        3.63     10.07 o 
  -4  21   5       23.53       17.19      7.48 o 
  -3  21   5       59.50       65.22     18.04 o 
  -2  21   5        4.51        8.40      5.84 o 
  -1  21   5       91.46       93.97     12.03 o 
   0  21   5        0.25        3.35      7.92 o 
   1  21   5       96.93      123.66     15.80 o 
   2  21   5       61.40       47.77      9.89 o 
   3  21   5       83.18       92.70     14.67 o 
   4  21   5        2.18        6.01      8.53 o 
  -4  22   5       40.20       51.54     10.69 o 
  -3  22   5       47.13       49.20      9.59 o 
  -2  22   5        0.34        1.05      5.13 o 
  -1  22   5      282.06      271.16     19.08 o 
   0  22   5      142.92      140.45     18.43 o 
   1  22   5       11.68        1.44      6.23 o 
   2  22   5       26.63       26.77      8.92 o 
   3  22   5        1.42        3.86      7.59 o 
   4  22   5       12.18       -1.96     18.45 o 
  -4  23   5        1.25       -4.09      6.94 o 
  -3  23   5       44.85       45.34      9.49 o 
  -2  23   5       88.84       94.17     11.74 o 
  -1  23   5       14.96       31.63     11.69 o 
   0  23   5       31.36       41.61     12.07 o 
   1  23   5      265.13      249.11     26.92 o 
   2  23   5        0.55        4.91      7.49 o 
   3  23   5        1.87       14.74      8.70 o 
  -4  24   5       99.09      103.17     23.53 o 
  -3  24   5        3.92        0.51      6.52 o 
  -2  24   5       35.96       25.26      8.02 o 
  -1  24   5        0.14       -8.20      9.67 o 
   0  24   5       22.24       14.99     11.26 o 
   1  24   5       64.54       67.17     15.57 o 
   2  24   5      201.40      202.79     22.49 o 
   3  24   5        0.23        3.72      7.93 o 
  -3  25   5       33.03       39.71     10.08 o 
  -2  25   5       64.37       70.15     15.29 o 
  -1  25   5       68.26       76.76     20.69 o 
   0  25   5      114.86       86.28     17.68 o 
   1  25   5       90.31      100.18     18.58 o 
   2  25   5        0.21      -10.86      8.32 o 
  -3  26   5        1.15       -1.58     10.17 o 
  -2  26   5       37.56       47.16     14.73 o 
  -1  26   5       30.84       31.18     13.73 o 
   0  26   5       52.60       43.08     14.94 o 
   1  26   5       13.09       20.54     12.48 o 
   2  26   5       53.50       54.49     16.37 o 
  -2  27   5        1.64        4.28     11.39 o 
  -1  27   5        7.25        5.83     11.53 o 
   0  27   5        7.02       20.69     13.25 o 
   1  27   5       21.79       16.78     12.89 o 
  -2  28   5       25.11       15.67     17.73 o 
  -1  28   5       18.25       25.91     13.94 o 
   0  28   5      171.97      171.75     24.59 o 
   1  28   5       17.34       16.22     13.98 o 
  -7   0   6      272.25      354.53     41.94 o 
  -6   0   6       71.24       69.62     15.66 o 
  -5   0   6      286.89      256.26     18.95 o 
  -4   0   6       32.45       32.45      6.19 o 
  -3   0   6      749.79      782.05     49.96 o 
  -2   0   6      463.31      447.66     36.91 o 
  -1   0   6     1109.07      998.05     67.22 o 
   0   0   6      165.20      249.87     18.11 o 
   1   0   6        0.13       -3.43      4.25 o 
   2   0   6        2.62        0.47      4.76 o 
   3   0   6        3.70       48.03      9.32 o 
   4   0   6        6.97        6.10      6.61 o 
   5   0   6      112.67       98.07     27.83 o 
   6   0   6       13.11       12.74     14.96 o 
  -7   1   6        8.16       10.07     10.62 o 
  -6   1   6       49.58       54.24      9.49 o 
  -5   1   6      208.56      233.38     15.48 o 
  -4   1   6      213.76      193.92     10.38 o 
  -3   1   6       21.68       23.85      3.28 o 
  -2   1   6        5.26       11.15      2.21 o 
  -1   1   6      192.66      290.86     23.73 o 
   0   1   6     2934.80     3180.29    107.96 o 
   1   1   6       90.36      100.36      7.91 o 
   2   1   6      286.90      229.19     20.14 o 
   3   1   6       61.55       50.87      8.96 o 
   4   1   6       59.13       77.10      9.76 o 
   5   1   6        3.43        6.50      5.86 o 
   6   1   6       14.15       10.05     10.00 o 
  -7   2   6       41.01       55.08     16.50 o 
  -6   2   6       32.20       46.57     13.70 o 
  -5   2   6      270.42      292.49     14.85 o 
  -4   2   6       41.25       39.44      5.85 o 
  -3   2   6        1.66        1.19      2.49 o 
  -2   2   6     1401.84     1275.72     45.48 o 
  -1   2   6     1010.35      929.35     38.46 o 
   0   2   6     1231.90     1321.92     48.41 o 
   1   2   6      787.50      738.53     29.31 o 
   2   2   6       35.19       35.88      7.90 o 
   3   2   6       47.61       44.57      9.46 o 
   4   2   6       34.53       29.80      6.44 o 
   5   2   6       92.20       83.25     12.20 o 
   6   2   6        6.56       12.48     10.19 o 
  -7   3   6        6.96        1.12     10.07 o 
  -6   3   6      162.69      192.24     18.66 o 
  -5   3   6       18.32       18.61      4.65 o 
  -4   3   6     1088.72      955.63     36.03 o 
  -3   3   6       50.69       71.90      5.52 o 
  -2   3   6        0.35        1.11      1.88 o 
  -1   3   6     1130.02     1141.45     41.42 o 
   0   3   6      626.91      731.44     46.58 o 
   1   3   6       38.82       61.48      8.02 o 
   2   3   6      577.32      515.61     23.74 o 
   3   3   6      139.88      116.85      9.64 o 
   4   3   6      333.72      346.50     21.35 o 
   5   3   6        0.62        3.65      5.50 o 
   6   3   6       28.60       44.13     15.10 o 
  -7   4   6        0.90       -0.28     10.35 o 
  -6   4   6        1.54        2.99      5.72 o 
  -5   4   6      599.37      588.00     32.60 o 
  -4   4   6      191.48      204.64     18.03 o 
  -3   4   6       40.44       58.03      7.40 o 
  -2   4   6      747.85      693.96     29.53 o 
  -1   4   6      678.48      622.07     37.94 o 
   0   4   6      587.40      659.40     26.65 o 
   1   4   6     2530.12     2525.39     93.75 o 
   2   4   6      203.18      165.43     22.15 o 
   3   4   6      882.03      735.15     35.23 o 
   4   4   6       82.94       95.46     10.67 o 
   5   4   6      128.75      126.82     16.00 o 
   6   4   6        6.62       13.19     14.05 o 
  -7   5   6        3.61        5.59     11.74 o 
  -6   5   6      103.18      122.74     22.09 o 
  -5   5   6       31.88       45.12      6.66 o 
  -4   5   6      900.61      862.86     33.13 o 
  -3   5   6      706.15      728.63     27.69 o 
  -2   5   6      177.80      176.13     16.76 o 
  -1   5   6      473.74      455.61     23.43 o 
   0   5   6      157.56      153.14      9.50 o 
   1   5   6      100.44      131.45     10.86 o 
   2   5   6      791.93      660.27     38.01 o 
   3   5   6       54.51       66.32      7.69 o 
   4   5   6      576.49      564.06     29.46 o 
   5   5   6        4.14        8.73      5.89 o 
   6   5   6        8.75       15.11     14.76 o 
  -7   6   6       62.18       92.27     21.81 o 
  -6   6   6        0.81        5.87      9.51 o 
  -5   6   6      495.31      485.81     27.81 o 
  -4   6   6      121.57      130.49      9.69 o 
  -3   6   6      331.62      461.68     32.89 o 
  -2   6   6        0.02        3.83      2.14 o 
  -1   6   6      796.39      758.18     28.77 o 
   0   6   6      108.64      139.51     20.55 o 
   1   6   6     1010.32      909.41     37.70 o 
   2   6   6       55.66       43.44     11.03 o 
   3   6   6      818.64      817.37     44.47 o 
   4   6   6      102.27       91.14     12.16 o 
   5   6   6      112.79      124.16     15.94 o 
  -6   7   6      303.95      355.93     41.94 o 
  -5   7   6      216.70      220.25     15.20 o 
  -4   7   6      632.38      596.62     26.78 o 
  -3   7   6       16.56       17.35      6.36 o 
  -2   7   6      199.85      196.61     15.82 o 
  -1   7   6       49.27       76.47      6.21 o 
   0   7   6     1197.74     1082.97     41.04 o 
   1   7   6      105.54      128.72     11.82 o 
   2   7   6     1128.29     1053.91     43.46 o 
   3   7   6       21.71       36.51     14.55 o 
   4   7   6      393.07      440.72     38.70 o 
   5   7   6       49.34       57.55      9.87 o 
  -6   8   6       61.78       65.15     17.33 o 
  -5   8   6      483.54      518.03     45.57 o 
  -4   8   6        2.28        7.69      3.37 o 
  -3   8   6      577.68      494.81     20.57 o 
  -2   8   6      207.93      204.65     15.82 o 
  -1   8   6      179.94      201.08     10.81 o 
   0   8   6        2.07        6.25      4.99 o 
   1   8   6       38.50       54.56      9.96 o 
   2   8   6        0.35        6.72      4.14 o 
   3   8   6      758.52      743.69     41.49 o 
   4   8   6       80.02       98.61     21.63 o 
   5   8   6       36.51       22.74     11.10 o 
  -6   9   6      412.54      453.78     50.61 o 
  -5   9   6       51.38       56.87      9.57 o 
  -4   9   6      272.38      254.28     13.99 o 
  -3   9   6      340.27      323.70     14.85 o 
  -2   9   6     2298.65     2354.13     79.33 o 
  -1   9   6       22.17       20.40      4.07 o 
   0   9   6      847.73      922.72     41.90 o 
   1   9   6       38.78       50.87      6.84 o 
   2   9   6      191.76      219.79     15.21 o 
   3   9   6      161.82      157.77     19.37 o 
   4   9   6      331.72      385.73     34.31 o 
   5   9   6       82.45       74.11     14.00 o 
  -6  10   6       87.97       90.37     13.41 o 
  -5  10   6      273.55      265.22     22.05 o 
  -4  10   6        7.46       13.29      3.84 o 
  -3  10   6     1168.83     1127.90     45.62 o 
  -2  10   6      141.31      132.95      8.32 o 
  -1  10   6      756.78      714.62     27.95 o 
   0  10   6       23.15       27.03      5.94 o 
   1  10   6      380.75      398.93     20.07 o 
   2  10   6        8.44       18.85      5.21 o 
   3  10   6      681.29      627.24     45.89 o 
   4  10   6       84.33      104.40     22.92 o 
   5  10   6       21.43       15.07      8.07 o 
  -6  11   6       69.06       89.96     13.52 o 
  -5  11   6        1.00       -0.74      4.64 o 
  -4  11   6      310.05      328.86     19.99 o 
  -3  11   6      145.54      154.28     19.89 o 
  -2  11   6      635.29      597.47     23.78 o 
  -1  11   6      150.08      146.99     11.07 o 
   0  11   6       37.73       22.86      4.77 o 
   1  11   6       38.67       53.69      7.72 o 
   2  11   6      523.76      447.70     22.53 o 
   3  11   6       99.21      132.46     18.17 o 
   4  11   6      141.25      162.31     17.27 o 
   5  11   6       72.28       66.55     14.08 o 
  -6  12   6        2.30        4.59      7.04 o 
  -5  12   6       95.43      114.51     14.28 o 
  -4  12   6       33.86       36.29      8.81 o 
  -3  12   6     1196.22     1203.24     53.27 o 
  -2  12   6        3.26        5.27      3.69 o 
  -1  12   6      151.63      163.75     10.17 o 
   0  12   6      214.49      236.90     12.95 o 
   1  12   6      783.92      745.53     32.83 o 
   2  12   6       70.97       97.71     16.65 o 
   3  12   6      301.68      357.48     36.89 o 
   4  12   6       10.46        4.59      7.39 o 
   5  12   6       48.54       34.69      9.98 o 
  -6  13   6       40.43       64.83     12.14 o 
  -5  13   6        0.00       -0.14      5.57 o 
  -4  13   6       70.48       68.74      9.01 o 
  -3  13   6      714.21      729.43     39.99 o 
  -2  13   6      991.21      966.43     43.53 o 
  -1  13   6      185.24      179.66     10.83 o 
   0  13   6      574.74      550.76     31.23 o 
   1  13   6       37.83       38.56      6.52 o 
   2  13   6     1009.23     1023.65     43.31 o 
   3  13   6       26.92       12.82      5.72 o 
   4  13   6       38.43       23.27      8.01 o 
   5  13   6       11.38       21.99      8.63 o 
  -6  14   6       15.74       17.72      8.72 o 
  -5  14   6       27.11       41.41     12.86 o 
  -4  14   6        4.38        4.47      4.87 o 
  -3  14   6       71.36       68.49      8.89 o 
  -2  14   6        0.26        2.32      4.12 o 
  -1  14   6      413.85      356.56     29.82 o 
   0  14   6       84.46      101.10      8.30 o 
   1  14   6      583.30      610.37     28.27 o 
   2  14   6      258.41      234.41     17.55 o 
   3  14   6       87.91       71.00      9.42 o 
   4  14   6        4.86        3.16      6.49 o 
   5  14   6       37.79       37.85     11.65 o 
  -6  15   6       89.82      105.41     20.69 o 
  -5  15   6        0.38       -0.64      6.29 o 
  -4  15   6       57.73       79.45     11.02 o 
  -3  15   6      224.36      238.38     16.70 o 
  -2  15   6       82.73       80.97      8.11 o 
  -1  15   6       12.11       12.95      4.34 o 
   0  15   6      809.38      760.74     44.26 o 
   1  15   6       95.81       70.90     11.11 o 
   2  15   6       19.11        7.33      6.37 o 
   3  15   6        0.74        3.18      5.45 o 
   4  15   6       30.80       34.54     14.20 o 
  -5  16   6       65.07       79.06     17.61 o 
  -4  16   6       63.74       60.34     12.27 o 
  -3  16   6       78.27      100.54     18.05 o 
  -2  16   6        6.19       -2.82      4.31 o 
  -1  16   6      491.97      483.83     34.18 o 
   0  16   6       58.76       65.55      7.12 o 
   1  16   6      733.33      765.03     34.46 o 
   2  16   6       20.69       22.13      6.51 o 
   3  16   6       16.76       15.18      7.10 o 
   4  16   6        4.12        6.04      6.79 o 
  -5  17   6       14.88       17.43      7.65 o 
  -4  17   6       70.13       84.45     12.00 o 
  -3  17   6       47.23       58.23      8.67 o 
  -2  17   6       30.22       50.96      8.20 o 
  -1  17   6       77.19       64.95      8.03 o 
   0  17   6      294.24      275.55     25.20 o 
   1  17   6       56.32       53.51      9.40 o 
   2  17   6       13.78       10.25      6.12 o 
   3  17   6       24.33       19.12      7.83 o 
   4  17   6        0.25        6.65      6.94 o 
  -5  18   6       49.78       65.43     11.80 o 
  -4  18   6       86.88       82.89     11.82 o 
  -3  18   6      112.87      111.64     15.17 o 
  -2  18   6        0.39        0.48      6.34 o 
  -1  18   6       18.66       22.17      7.49 o 
   0  18   6        0.53        9.14      4.42 o 
   1  18   6       51.22       73.53     10.90 o 
   2  18   6       24.00       14.89      6.88 o 
   3  18   6       21.54       27.93      8.59 o 
   4  18   6        0.42        7.35      7.05 o 
  -5  19   6        0.35       -2.86      6.21 o 
  -4  19   6       37.98       49.63     14.07 o 
  -3  19   6       54.05       54.99      9.34 o 
  -2  19   6      271.78      259.95     27.48 o 
  -1  19   6       22.08       23.79      6.26 o 
   0  19   6       17.48       19.65      5.10 o 
   1  19   6        3.32       -3.57      4.87 o 
   2  19   6      261.75      248.41     23.95 o 
   3  19   6       13.01       15.90      8.40 o 
   4  19   6        2.12        8.20      9.52 o 
  -5  20   6       68.15       88.30     14.23 o 
  -4  20   6        6.40       12.28      7.50 o 
  -3  20   6      155.95      186.42     27.89 o 
  -2  20   6       33.17       38.76      7.93 o 
  -1  20   6       29.15       29.47      7.12 o 
   0  20   6        0.24       -1.91      6.42 o 
   1  20   6        1.89        4.10      5.78 o 
   2  20   6        0.10        4.46      6.40 o 
   3  20   6        7.78        6.57      7.44 o 
   4  20   6        1.86        2.54      9.42 o 
  -4  21   6       16.42       16.77      9.16 o 
  -3  21   6       12.26       26.60      8.19 o 
  -2  21   6       41.00       47.98      8.72 o 
  -1  21   6       38.26       42.34      7.88 o 
   0  21   6       12.88       17.98      9.92 o 
   1  21   6       26.32       17.01      6.61 o 
   2  21   6      185.76      184.37     52.28 o 
   3  21   6       18.52       19.12      8.91 o 
  -4  22   6        0.37        3.86      7.10 o 
  -3  22   6       53.43       56.59     13.09 o 
  -2  22   6       45.44       44.45      8.78 o 
  -1  22   6       20.72       33.45     11.55 o 
   0  22   6       15.12        5.90     14.43 o 
   1  22   6      176.88      162.61     17.99 o 
   2  22   6       54.74       63.69     15.39 o 
   3  22   6       27.31       22.18      9.80 o 
  -4  23   6       43.48       41.16     16.86 o 
  -3  23   6        2.89       -3.09      6.23 o 
  -2  23   6       29.96       36.05      8.68 o 
  -1  23   6        2.48        4.59      9.26 o 
   0  23   6        0.34       -3.96      8.23 o 
   1  23   6       55.57       66.64     15.51 o 
   2  23   6       14.56       10.30      8.48 o 
   3  23   6        1.94       11.23      8.41 o 
  -3  24   6       25.87       40.98     10.25 o 
  -2  24   6       12.58       13.82      7.63 o 
  -1  24   6       73.99       88.96     15.87 o 
   0  24   6        5.42       13.75     10.65 o 
   1  24   6      106.41      126.42     35.09 o 
   2  24   6       13.80        3.39      7.28 o 
  -3  25   6        0.66        0.38      7.44 o 
  -2  25   6       74.75       67.13     15.39 o 
  -1  25   6        0.15       -4.73      9.19 o 
   0  25   6       26.02       38.81     14.10 o 
   1  25   6       90.73       91.71     18.10 o 
   2  25   6       18.52       10.01     10.84 o 
  -3  26   6       55.78       62.81     28.10 o 
  -2  26   6       23.06       22.46     17.39 o 
  -1  26   6       78.33       91.30     27.54 o 
   0  26   6       28.24       26.34     13.37 o 
   1  26   6        2.08      -10.58      8.91 o 
   2  26   6        0.29        3.91     11.18 o 
  -2  27   6       64.94       94.44     25.44 o 
  -1  27   6        0.85      -15.52     10.34 o 
   0  27   6       49.60       36.98     14.75 o 
   1  27   6        5.04       20.97     15.66 o 
  -1  28   6       97.98      127.22     28.24 o 
   0  28   6       16.60        5.31     13.70 o 
  -7   1   7       33.75       43.34     15.10 o 
  -6   1   7       26.37       21.93      9.52 o 
  -5   1   7        0.05        6.49      4.48 o 
  -4   1   7       57.17       58.11      5.58 o 
  -3   1   7        6.32        4.56      4.85 o 
  -2   1   7       75.56      125.24     16.55 o 
  -1   1   7      219.79      251.57     25.63 o 
   0   1   7      142.45      187.82     11.39 o 
   1   1   7        0.14       -4.51      3.01 o 
   2   1   7        7.25        6.50      4.29 o 
   3   1   7       22.66       25.28      6.10 o 
   4   1   7        3.49        4.16      5.26 o 
   5   1   7        0.26       -2.67      5.50 o 
  -7   2   7       17.69       29.92     13.42 o 
  -6   2   7        8.51        6.32      5.72 o 
  -5   2   7        3.41        8.92      8.56 o 
  -4   2   7      238.47      246.31     14.11 o 
  -3   2   7        0.78        1.81      2.67 o 
  -2   2   7        2.26        6.48      3.84 o 
  -1   2   7     1616.46     1745.06     60.93 o 
   0   2   7      103.65      110.47      8.42 o 
   1   2   7       42.61       53.78      6.28 o 
   2   2   7       36.29       34.49      5.98 o 
   3   2   7        4.45        4.15      4.71 o 
   4   2   7       42.21       29.62      6.75 o 
   5   2   7        0.23       -3.96      5.25 o 
  -7   3   7       11.19        7.83     11.74 o 
  -6   3   7       17.76        8.93      6.61 o 
  -5   3   7       13.66        9.68      5.44 o 
  -4   3   7        4.32        2.59      3.11 o 
  -3   3   7       36.18       35.10      4.02 o 
  -2   3   7       35.17       43.27      5.78 o 
  -1   3   7       89.85      163.15     20.55 o 
   0   3   7      731.73      811.39     35.47 o 
   1   3   7      161.33      166.75     11.09 o 
   2   3   7        7.50       11.00      4.68 o 
   3   3   7      166.31      154.57     16.37 o 
   4   3   7        0.02        0.37      4.93 o 
   5   3   7        7.56       14.72      6.84 o 
  -6   4   7       17.20       25.62      7.85 o 
  -5   4   7       20.39       11.69      5.63 o 
  -4   4   7       55.59       47.16      5.87 o 
  -3   4   7        0.05        2.08      4.42 o 
  -2   4   7        2.19        1.85      2.40 o 
  -1   4   7        2.74       14.17      5.42 o 
   0   4   7     1251.76     1291.70     54.31 o 
   1   4   7      912.32      967.50     47.80 o 
   2   4   7      265.56      239.12     21.47 o 
   3   4   7        9.18        2.87      4.77 o 
   4   4   7        9.31        7.55      5.56 o 
   5   4   7        3.27        6.37      5.87 o 
  -6   5   7        1.40       -1.50      8.07 o 
  -5   5   7      184.34      160.20     14.79 o 
  -4   5   7       29.79       29.71      4.78 o 
  -3   5   7      118.27      107.29      7.08 o 
  -2   5   7      201.82      237.29     13.14 o 
  -1   5   7       63.12       86.03      8.89 o 
   0   5   7       30.94       41.39     12.67 o 
   1   5   7       15.75       23.69      8.40 o 
   2   5   7      613.78      563.11     33.13 o 
   3   5   7        1.24       -6.41      4.28 o 
   4   5   7        4.31       10.45      6.17 o 
   5   5   7       20.30       19.63      7.78 o 
  -6   6   7        5.14        0.45      7.57 o 
  -5   6   7        9.19       16.55      6.07 o 
  -4   6   7      201.86      205.33     12.41 o 
  -3   6   7       47.28       56.02      5.28 o 
  -2   6   7        0.02        6.42      3.40 o 
  -1   6   7       13.08       11.35      2.44 o 
   0   6   7      660.90      743.27     30.32 o 
   1   6   7       16.84       18.50      4.91 o 
   2   6   7       61.62       89.56     16.56 o 
   3   6   7       53.46       44.15      7.14 o 
   4   6   7        0.50        4.25      4.95 o 
   5   6   7        0.14        3.83      6.52 o 
  -6   7   7        0.53        9.43      9.91 o 
  -5   7   7      354.38      330.78     23.70 o 
  -4   7   7       43.53       38.18      5.47 o 
  -3   7   7        9.55        9.18      3.34 o 
  -2   7   7      118.95      114.66      7.19 o 
  -1   7   7        5.20        6.40      2.30 o 
   0   7   7      173.88      207.18     21.13 o 
   1   7   7       32.22       18.76      5.04 o 
   2   7   7      339.58      326.50     18.57 o 
   3   7   7      215.63      190.89     29.06 o 
   4   7   7       35.76       29.60      8.21 o 
   5   7   7       26.53       16.51      7.44 o 
  -6   8   7        0.02        5.90      9.84 o 
  -5   8   7        2.49        2.17      8.00 o 
  -4   8   7      379.18      341.08     19.17 o 
  -3   8   7       10.94       11.56      3.50 o 
  -2   8   7      485.39      450.74     18.65 o 
  -1   8   7      393.91      357.44     16.48 o 
   0   8   7       19.88       22.88      4.36 o 
   1   8   7      557.35      562.61     26.32 o 
   2   8   7        1.19        2.82      4.27 o 
   3   8   7      288.60      256.00     29.12 o 
   4   8   7        1.89        5.40      5.02 o 
   5   8   7       26.47       32.35     11.00 o 
  -6   9   7       17.47       13.96     11.35 o 
  -5   9   7       32.87       73.25     40.54 o 
  -4   9   7       12.90       17.70     10.05 o 
  -3   9   7     1183.49     1090.40     40.03 o 
  -2   9   7      798.00      814.54     30.77 o 
  -1   9   7       50.55       56.54      5.78 o 
   0   9   7       42.65       52.50      6.21 o 
   1   9   7        7.93       13.57      4.53 o 
   2   9   7       12.62       13.90      5.24 o 
   3   9   7        3.01        6.01      4.79 o 
   4   9   7       27.86       35.50      8.15 o 
   5   9   7        1.17       -0.81      7.05 o 
  -6  10   7        0.06        3.28     10.64 o 
  -5  10   7       12.69        4.91      5.40 o 
  -4  10   7       18.50       11.00      3.98 o 
  -3  10   7      504.64      445.38     21.12 o 
  -2  10   7       78.90      110.65     13.83 o 
  -1  10   7      644.46      663.08     27.20 o 
   0  10   7        2.91        1.17      4.68 o 
   1  10   7       12.01        8.36      4.61 o 
   2  10   7        4.15        1.96      4.38 o 
   3  10   7        3.94        5.23      4.87 o 
   4  10   7        3.49        2.06      5.19 o 
   5  10   7       12.76        9.16      7.98 o 
  -6  11   7       10.91       12.83     11.37 o 
  -5  11   7       25.99       36.45      8.30 o 
  -4  11   7        1.64       -1.27      3.91 o 
  -3  11   7      113.17      116.43     13.41 o 
  -2  11   7     1313.11     1300.22     49.89 o 
  -1  11   7      268.15      273.22     14.17 o 
   0  11   7        1.03       -1.97      4.83 o 
   1  11   7       14.71        9.34      4.45 o 
   2  11   7       74.90       55.53     10.25 o 
   3  11   7      345.40      386.20     21.86 o 
   4  11   7       75.87       71.57     13.20 o 
   5  11   7        6.68       11.44      8.12 o 
  -6  12   7        0.04       -5.07      9.45 o 
  -5  12   7       98.22      127.03     20.58 o 
  -4  12   7       39.94       34.38      7.18 o 
  -3  12   7      138.82      134.11     11.46 o 
  -2  12   7      431.09      418.03     18.29 o 
  -1  12   7     1858.19     1795.69     64.12 o 
   0  12   7       57.87       72.52      7.36 o 
   1  12   7       88.06       79.12      9.07 o 
   2  12   7       46.06       50.93      9.50 o 
   3  12   7        0.07        6.51      6.06 o 
   4  12   7        9.49        1.92      6.52 o 
   5  12   7        0.01        5.87      9.70 o 
  -6  13   7       23.26       15.62     14.82 o 
  -5  13   7        0.12        7.83      5.76 o 
  -4  13   7      107.62      107.85     12.01 o 
  -3  13   7      296.09      287.21     25.89 o 
  -2  13   7       19.70       23.72      5.51 o 
  -1  13   7       96.69       96.16      8.42 o 
   0  13   7      154.42      198.67     23.88 o 
   1  13   7       48.29       46.92      9.23 o 
   2  13   7       85.89       84.17      9.79 o 
   3  13   7        1.73        3.37      5.32 o 
   4  13   7       26.65       31.79      9.09 o 
   5  13   7        2.29       18.73     12.86 o 
  -5  14   7       38.64       42.18     18.05 o 
  -4  14   7        0.05        1.87      5.03 o 
  -3  14   7        5.09        2.15      6.15 o 
  -2  14   7        6.43       10.13      4.75 o 
  -1  14   7      546.46      554.73     23.92 o 
   0  14   7       36.87       68.16      7.44 o 
   1  14   7       32.30       16.93      5.30 o 
   2  14   7       42.82       36.08      6.92 o 
   3  14   7        0.20       -0.31      5.36 o 
   4  14   7        1.22        5.60      6.22 o 
  -5  15   7        4.98       13.83      6.97 o 
  -4  15   7       37.27       42.35      9.59 o 
  -3  15   7       42.05       33.07      8.26 o 
  -2  15   7        0.05        4.60      4.50 o 
  -1  15   7       70.33       74.60      7.52 o 
   0  15   7      347.64      356.93     19.64 o 
   1  15   7       35.38       37.26      6.46 o 
   2  15   7        2.60       -1.05      4.71 o 
   3  15   7       61.00       39.43     14.89 o 
   4  15   7        0.51        2.61      6.84 o 
  -5  16   7       12.01       16.25      7.53 o 
  -4  16   7        0.53        6.08      5.55 o 
  -3  16   7        0.41       -6.78      4.57 o 
  -2  16   7       56.55       50.64      8.19 o 
  -1  16   7       23.15       17.64      5.54 o 
   0  16   7       59.26       41.50      7.25 o 
   1  16   7       90.64       97.99      9.15 o 
   2  16   7       87.81       92.32     14.79 o 
   3  16   7        2.99        9.29      6.33 o 
   4  16   7        3.73       14.55      8.09 o 
  -5  17   7       11.62        5.09      8.23 o 
  -4  17   7        4.29        0.13      5.42 o 
  -3  17   7       31.87       19.37      7.11 o 
  -2  17   7      255.01      274.14     24.21 o 
  -1  17   7       31.23       23.34      5.67 o 
   0  17   7        8.88       17.74      4.96 o 
   1  17   7      124.64      140.01     17.61 o 
   2  17   7       22.18       17.73      6.89 o 
   3  17   7       22.46       18.92      8.69 o 
   4  17   7        0.45       -1.01      6.45 o 
  -5  18   7       18.18       15.85      8.32 o 
  -4  18   7       38.66       41.86      9.28 o 
  -3  18   7       20.86       23.53      7.83 o 
  -2  18   7       50.48       59.22      8.75 o 
  -1  18   7      145.59      172.91     14.23 o 
   0  18   7        0.04        1.21      4.05 o 
   1  18   7       23.83       35.62      7.80 o 
   2  18   7        2.32        8.93      6.54 o 
   3  18   7       10.84       20.96      8.62 o 
   4  18   7        8.91       18.97      9.33 o 
  -5  19   7       16.43        8.61      8.10 o 
  -4  19   7        4.70       10.82      9.01 o 
  -3  19   7       13.73       20.69      8.63 o 
  -2  19   7       97.55       94.61     11.08 o 
  -1  19   7       58.70       60.40      9.20 o 
   0  19   7      103.18      113.68     11.32 o 
   1  19   7        1.16       -0.69      5.90 o 
   2  19   7       52.59       81.15     13.48 o 
   3  19   7        0.40        4.20      7.67 o 
   4  19   7        4.11       17.61     12.58 o 
  -4  20   7       67.37       62.84     11.55 o 
  -3  20   7       49.84       58.61     11.10 o 
  -2  20   7        3.11        1.78      6.13 o 
  -1  20   7       57.38       56.84     11.18 o 
   0  20   7       17.42       29.25      8.35 o 
   1  20   7       61.76       57.55     11.47 o 
   2  20   7       10.30       11.00      7.01 o 
   3  20   7        6.94       14.87     11.40 o 
  -4  21   7       21.87       18.07      8.53 o 
  -3  21   7       59.81       48.33     14.11 o 
  -2  21   7       97.33      137.55     15.88 o 
  -1  21   7       25.55       21.25      7.07 o 
   0  21   7       59.13       49.17     12.65 o 
   1  21   7       87.99       56.64      9.56 o 
   2  21   7        7.92       21.27      8.08 o 
   3  21   7        5.61       11.83      8.18 o 
  -4  22   7       55.55       82.92     13.30 o 
  -3  22   7       81.77       65.77     12.25 o 
  -2  22   7        1.29        5.04      9.36 o 
  -1  22   7       31.51       41.03     11.60 o 
   0  22   7        0.43        2.24      7.96 o 
   1  22   7      150.41      126.46     31.68 o 
   2  22   7        1.56        3.43      7.23 o 
   3  22   7        6.21        8.57      8.13 o 
  -4  23   7       58.38       63.50     13.24 o 
  -3  23   7        0.09        5.97      7.55 o 
  -2  23   7        5.88       -0.49     11.12 o 
  -1  23   7        9.11       -1.57      9.40 o 
   0  23   7        1.39       -2.39      8.56 o 
   1  23   7        0.17        4.11      9.51 o 
   2  23   7       20.68       15.53      9.08 o 
  -3  24   7       68.89       62.62     13.05 o 
  -2  24   7       72.96      102.97     35.65 o 
  -1  24   7       21.02       10.08     10.35 o 
   0  24   7        1.78        9.05     10.20 o 
   1  24   7       21.11       35.35     13.36 o 
   2  24   7        3.49        6.58      8.37 o 
  -3  25   7        0.26       -4.71      7.18 o 
  -2  25   7       10.24       45.20     19.67 o 
  -1  25   7        3.92        7.94     19.59 o 
   0  25   7       32.26       44.55     13.59 o 
   1  25   7        0.63       -0.01     10.29 o 
   2  25   7       14.25       18.17     13.98 o 
  -2  26   7        0.34      -16.83     13.88 o 
  -1  26   7        1.46        5.94     19.57 o 
   0  26   7       15.33       24.79     12.65 o 
   1  26   7        9.54        5.17     11.18 o 
  -1  27   7        6.41        1.96     21.53 o 
   0  27   7       42.00       61.74     16.32 o 
  -6   0   8       69.74       94.50     18.45 o 
  -5   0   8      274.84      248.48     26.23 o 
  -4   0   8        2.88        8.82      9.37 o 
  -3   0   8       61.71      139.80     38.30 o 
  -2   0   8      672.42      603.78     77.45 o 
  -1   0   8        1.55       -7.40     14.26 o 
   0   0   8      916.87      983.59     73.01 o 
   1   0   8       41.47       35.17      9.10 o 
   2   0   8     1103.66     1047.30     92.21 o 
   3   0   8     1257.25     1046.13    140.94 o 
   4   0   8       65.32       76.30     21.94 o 
   5   0   8        7.69       10.41      9.76 o 
  -6   1   8      136.44      142.09     20.41 o 
  -5   1   8      449.77      431.65     40.88 o 
  -4   1   8       99.73       88.64     10.29 o 
  -3   1   8      154.04      189.19     15.09 o 
  -2   1   8      357.89      354.35     28.98 o 
  -1   1   8      117.09      108.36     14.61 o 
   0   1   8       19.99       65.39     15.93 o 
   1   1   8      579.02      556.95     24.97 o 
   2   1   8      937.45      877.64     35.81 o 
   3   1   8      264.32      287.27     19.23 o 
   4   1   8       60.71       47.74      8.12 o 
   5   1   8        2.06        4.19      6.56 o 
  -6   2   8       67.00       66.43     11.01 o 
  -5   2   8      132.98      151.38     14.08 o 
  -4   2   8      247.38      257.46     18.23 o 
  -3   2   8       69.00       67.35     10.53 o 
  -2   2   8      222.97      193.77     18.16 o 
  -1   2   8      104.61      133.96     23.61 o 
   0   2   8     1552.70     1698.88     84.21 o 
   1   2   8       40.51       42.96      7.43 o 
   2   2   8      129.34      135.75     13.63 o 
   3   2   8      576.88      543.41     29.46 o 
   4   2   8       60.48       51.76      9.52 o 
   5   2   8        6.00       10.15      6.75 o 
  -6   3   8      168.94      186.90     17.92 o 
  -5   3   8      355.29      358.06     25.53 o 
  -4   3   8        0.11        6.71      4.83 o 
  -3   3   8      230.43      229.96     13.49 o 
  -2   3   8        0.08        5.90      5.94 o 
  -1   3   8     1136.18     1155.75     48.64 o 
   0   3   8       72.95      129.43     25.00 o 
   1   3   8     1096.33     1007.41     44.27 o 
   2   3   8      168.78      139.95     11.27 o 
   3   3   8      244.77      272.22     18.16 o 
   4   3   8       22.13       16.25      6.49 o 
   5   3   8        7.93        7.81      6.75 o 
  -6   4   8       93.63      126.80     20.00 o 
  -5   4   8        6.32        6.15      5.22 o 
  -4   4   8     1106.72     1018.62     56.99 o 
  -3   4   8        8.14       10.14      3.24 o 
  -2   4   8      321.47      283.42     15.18 o 
  -1   4   8       57.17       77.39     15.96 o 
   0   4   8     1766.39     1788.66     83.86 o 
   1   4   8       31.02       95.73     22.76 o 
   2   4   8       42.09       55.23      8.94 o 
   3   4   8       72.88       51.14      8.64 o 
   4   4   8       71.82       57.96      8.56 o 
   5   4   8        4.83       12.86      7.71 o 
  -6   5   8       41.68       51.68     14.23 o 
  -5   5   8      250.83      239.39     30.57 o 
  -4   5   8        0.73        3.14      5.81 o 
  -3   5   8      211.05      184.96     11.43 o 
  -2   5   8       14.50       13.86      3.81 o 
  -1   5   8     1947.94     2067.60     81.28 o 
   0   5   8       61.37       83.89     16.19 o 
   1   5   8      676.91      672.75     29.16 o 
   2   5   8      116.32      100.18     12.25 o 
   3   5   8       62.92       76.53     14.63 o 
   4   5   8        5.84       18.85      6.66 o 
   5   5   8       34.07       23.76      7.86 o 
  -6   6   8      131.42      143.01     22.65 o 
  -5   6   8        1.22        7.99      5.30 o 
  -4   6   8      251.44      259.65     26.54 o 
  -3   6   8      105.47       97.48     10.69 o 
  -2   6   8      401.56      389.57     19.34 o 
  -1   6   8        1.78       18.58      5.22 o 
   0   6   8     1328.02     1282.82     49.14 o 
   1   6   8       28.63       21.96      5.53 o 
   2   6   8      396.73      376.81     23.84 o 
   3   6   8        0.23        7.51      4.95 o 
   4   6   8       83.57       69.72     11.90 o 
   5   6   8       12.27       15.43      7.47 o 
  -6   7   8        1.81       -3.15      7.36 o 
  -5   7   8      232.26      221.33     32.58 o 
  -4   7   8       22.95       18.14      5.68 o 
  -3   7   8      175.68      185.32     17.30 o 
  -2   7   8        4.43       17.90      4.79 o 
  -1   7   8      949.50      929.72     35.98 o 
   0   7   8       83.14      102.38     22.42 o 
   1   7   8      346.33      323.57     17.79 o 
   2   7   8      113.56      130.59     16.36 o 
   3   7   8      247.85      212.65     17.35 o 
   4   7   8        9.42       16.52      8.90 o 
   5   7   8       35.08       47.18     12.23 o 
  -6   8   8      109.00      112.23     20.21 o 
  -5   8   8       68.74       86.79     22.93 o 
  -4   8   8       38.62       46.56      8.27 o 
  -3   8   8       27.30       30.88      8.63 o 
  -2   8   8      474.94      403.10     20.31 o 
  -1   8   8      481.96      468.44     30.84 o 
   0   8   8     1052.88     1104.11     47.68 o 
   1   8   8      110.36      122.42     13.02 o 
   2   8   8      463.27      430.88     23.37 o 
   3   8   8       50.95       55.77      9.09 o 
   4   8   8      214.84      252.08     30.80 o 
   5   8   8       47.79       44.77     11.15 o 
  -6   9   8        2.78        7.82     17.06 o 
  -5   9   8      126.05      139.15     25.58 o 
  -4   9   8        7.17        7.88      4.97 o 
  -3   9   8        6.16       -1.82      4.16 o 
  -2   9   8      256.76      255.71     14.97 o 
  -1   9   8      698.82      678.76     36.53 o 
   0   9   8      210.53      218.83     16.52 o 
   1   9   8      717.36      707.87     32.44 o 
   2   9   8        7.27        9.76      5.20 o 
   3   9   8      387.92      365.76     34.97 o 
   4   9   8       83.08       93.69     14.70 o 
   5   9   8       34.24       23.96     20.55 o 
  -6  10   8      109.50      123.54     36.21 o 
  -5  10   8        2.76       -4.86      6.78 o 
  -4  10   8        0.73        0.97      6.36 o 
  -3  10   8      799.44      698.42     52.26 o 
  -2  10   8      755.44      763.07     33.80 o 
  -1  10   8      401.91      366.09     25.90 o 
   0  10   8      407.45      403.67     20.19 o 
   1  10   8       69.41       90.38     10.25 o 
   2  10   8      593.52      624.77     29.95 o 
   3  10   8        9.66       14.67      8.75 o 
   4  10   8      140.06      128.49     16.55 o 
   5  10   8       50.25       59.99     15.55 o 
  -6  11   8       26.44       13.64     12.86 o 
  -5  11   8       14.22        8.68      9.61 o 
  -4  11   8       23.45       23.96      8.09 o 
  -3  11   8      342.66      309.62     18.12 o 
  -2  11   8        0.72        8.18      5.00 o 
  -1  11   8      795.92      788.21     33.80 o 
   0  11   8      275.24      231.05     17.33 o 
   1  11   8      282.03      275.07     15.82 o 
   2  11   8        0.21       12.60      5.55 o 
   3  11   8      239.92      231.36     21.60 o 
   4  11   8       45.34       52.93     11.43 o 
  -6  12   8       89.44       36.07     42.50 o 
  -5  12   8       15.33       20.84     10.87 o 
  -4  12   8      128.59      161.21     14.80 o 
  -3  12   8        5.50        6.45      4.10 o 
  -2  12   8      627.09      588.99     28.59 o 
  -1  12   8       77.22       59.30      8.57 o 
   0  12   8      171.16      189.99     12.61 o 
   1  12   8       24.84       29.10      6.75 o 
   2  12   8      593.98      572.89     28.34 o 
   3  12   8       15.13       32.66      9.70 o 
   4  12   8       15.86       22.21      8.33 o 
  -5  13   8       47.81       62.42     16.24 o 
  -4  13   8       17.47       19.99      6.93 o 
  -3  13   8      375.68      336.09     45.01 o 
  -2  13   8       98.86       97.10     12.90 o 
  -1  13   8      889.86      858.23     36.21 o 
   0  13   8       38.40       47.53      7.75 o 
   1  13   8      143.82      132.57     15.80 o 
   2  13   8       16.99       17.94     10.22 o 
   3  13   8       37.22       32.14      7.98 o 
   4  13   8       22.69       13.81      7.66 o 
  -5  14   8       42.36       49.20     15.38 o 
  -4  14   8      522.83      504.48     35.98 o 
  -3  14   8      312.97      297.34     30.68 o 
  -2  14   8        5.76        5.05      5.03 o 
  -1  14   8      118.37      128.95     11.36 o 
   0  14   8      575.61      497.75     23.53 o 
   1  14   8       59.09       76.09     13.65 o 
   2  14   8      113.05      146.89     24.03 o 
   3  14   8       30.90       30.60      8.12 o 
   4  14   8        8.07       12.34      7.58 o 
  -5  15   8      148.42      177.36     33.27 o 
  -4  15   8      120.78      163.59     26.70 o 
  -3  15   8      234.06      222.97     28.37 o 
  -2  15   8       10.35        5.33      6.01 o 
  -1  15   8       67.48       64.38      7.27 o 
   0  15   8      121.81       98.33     12.42 o 
   1  15   8      530.16      491.37     25.49 o 
   2  15   8      193.93      197.45     17.63 o 
   3  15   8        0.26        7.31      6.09 o 
   4  15   8       50.58       43.56     13.50 o 
  -5  16   8        4.39        2.97     12.58 o 
  -4  16   8      355.50      386.11     29.74 o 
  -3  16   8       54.38       75.30     11.12 o 
  -2  16   8      126.18      134.56     29.15 o 
  -1  16   8       44.60       30.16      6.42 o 
   0  16   8       48.24       63.29      7.55 o 
   1  16   8      118.48      104.50     16.35 o 
   2  16   8       42.46       29.95      7.97 o 
   3  16   8        5.65        5.43      6.28 o 
   4  16   8        4.86       20.37      9.02 o 
  -5  17   8       36.42       31.55     14.34 o 
  -4  17   8      351.45      312.50     25.87 o 
  -3  17   8       93.78       95.15     12.60 o 
  -2  17   8      110.63      123.85     14.72 o 
  -1  17   8       23.05       25.78      8.91 o 
   0  17   8       18.28       18.97      5.51 o 
   1  17   8      353.67      355.52     24.04 o 
   2  17   8      142.96      183.65     17.54 o 
   3  17   8        7.15        8.37      7.18 o 
   4  17   8        6.06       24.98     13.98 o 
  -4  18   8       44.27       59.83     24.45 o 
  -3  18   8       24.29       30.13     13.00 o 
  -2  18   8      170.46      188.06     28.31 o 
  -1  18   8      102.69      146.28     17.40 o 
   0  18   8        1.48        4.33      4.56 o 
   1  18   8      152.67      156.15     19.61 o 
   2  18   8       78.29       66.92     13.05 o 
   3  18   8       31.65       33.30      9.37 o 
  -4  19   8        4.00        2.70      6.38 o 
  -3  19   8      226.58      265.13     41.40 o 
  -2  19   8       52.45       45.94     10.35 o 
  -1  19   8       80.77       67.79     19.87 o 
   0  19   8      138.83      136.78     11.97 o 
   1  19   8       23.88       23.88      8.21 o 
   2  19   8        0.07        7.95      6.61 o 
   3  19   8       19.38       22.36      8.95 o 
  -4  20   8        8.97       18.39      8.40 o 
  -3  20   8       60.67       85.73     13.06 o 
  -2  20   8      146.24      197.62     27.01 o 
  -1  20   8       62.36       47.97     11.10 o 
   0  20   8       70.90       78.95     20.33 o 
   1  20   8       39.92       49.88      9.65 o 
   2  20   8       65.76       66.03     11.09 o 
   3  20   8        2.90        7.78      7.40 o 
  -4  21   8        0.22        0.51      7.46 o 
  -3  21   8      185.04      232.64     43.76 o 
  -2  21   8       61.35       72.01     12.77 o 
  -1  21   8       12.16        6.31      8.60 o 
   0  21   8      141.10      136.13     18.17 o 
   1  21   8        0.04       -1.40      5.79 o 
   2  21   8        3.25        1.05      7.75 o 
   3  21   8        3.55        2.33      7.85 o 
  -4  22   8       45.93       59.83     17.89 o 
  -3  22   8        0.81       -6.91      6.85 o 
  -2  22   8       67.89       73.66     16.12 o 
  -1  22   8       17.42       43.75     22.70 o 
   0  22   8        5.39       15.30     10.05 o 
   1  22   8        2.41        8.08      7.63 o 
   2  22   8       12.98       26.79      9.95 o 
  -3  23   8       26.17       22.34      9.66 o 
  -2  23   8        8.84       16.49     13.77 o 
  -1  23   8       21.55       24.53     21.67 o 
   0  23   8        0.32      -16.05     21.84 o 
   1  23   8      111.69       93.52     18.15 o 
   2  23   8        1.46       11.14      8.63 o 
  -3  24   8       22.73       37.72     11.22 o 
  -2  24   8       18.58       11.92     16.51 o 
  -1  24   8       19.77       27.62     22.21 o 
   0  24   8        0.74        4.85     23.46 o 
   1  24   8        2.79        7.81     10.72 o 
  -2  25   8        4.48        3.41     17.35 o 
  -1  25   8       24.41       29.38     21.92 o 
   0  25   8        0.97      -13.42     23.77 o 
   1  25   8       35.74       30.94     14.00 o 
  -1  26   8        2.45      -12.89     21.53 o 
   0  26   8       37.55       31.87     29.92 o 
  -6   1   9        0.19        1.70      6.01 o 
  -5   1   9        4.43        7.10      7.87 o 
  -4   1   9       95.90      100.10     13.36 o 
  -3   1   9       11.98       18.53      6.91 o 
  -2   1   9       52.86       52.08     16.14 o 
  -1   1   9        4.53        6.68      9.35 o 
   0   1   9        9.85        3.48      5.40 o 
   1   1   9        0.05        4.68      5.76 o 
   2   1   9       14.82        6.47      5.96 o 
   3   1   9        4.75        0.92      5.27 o 
   4   1   9        1.75        2.76      5.74 o 
   5   1   9        0.83        1.51      6.86 o 
  -6   2   9        0.90        1.85      5.62 o 
  -5   2   9        0.54        1.84      4.79 o 
  -4   2   9        2.29       -1.34      5.17 o 
  -3   2   9       24.69       17.82      8.05 o 
  -2   2   9      329.33      345.92     25.91 o 
  -1   2   9      104.39      142.10     12.02 o 
   0   2   9      142.32      138.37     13.86 o 
   1   2   9      136.07      173.94     13.24 o 
   2   2   9       48.59       50.50      7.91 o 
   3   2   9       42.28       55.59      8.72 o 
   4   2   9        0.01        4.51      5.96 o 
   5   2   9        1.05        1.29      8.19 o 
  -6   3   9        7.16        4.25      6.33 o 
  -5   3   9       22.95       29.63      7.80 o 
  -4   3   9      114.00      121.46     12.64 o 
  -3   3   9       63.25       74.62     17.76 o 
  -2   3   9      130.64      144.17     16.99 o 
  -1   3   9       21.02       11.80      6.84 o 
   0   3   9        6.88       37.13      9.07 o 
   1   3   9        0.82       12.90      5.59 o 
   2   3   9        0.33        1.54      4.91 o 
   3   3   9        0.18       -0.58      4.99 o 
   4   3   9        2.19       -4.34      5.25 o 
   5   3   9        0.02       10.00      6.99 o 
  -6   4   9       33.14       24.85     15.24 o 
  -5   4   9      161.26      164.75     16.02 o 
  -4   4   9       12.78       14.42      5.92 o 
  -3   4   9      232.10      244.52     18.44 o 
  -2   4   9      121.60      112.29     13.10 o 
  -1   4   9       31.59       27.00      7.87 o 
   0   4   9      472.38      503.05     26.67 o 
   1   4   9      341.57      366.90     20.10 o 
   2   4   9       29.40       36.76      7.61 o 
   3   4   9        4.87        7.26      5.51 o 
   4   4   9       11.95        7.10      6.72 o 
   5   4   9        2.53       13.78      8.24 o 
  -6   5   9        0.48       -2.32      8.66 o 
  -5   5   9        7.45        4.91      4.90 o 
  -4   5   9       14.45        9.58      5.73 o 
  -3   5   9       52.93       57.47     10.65 o 
  -2   5   9       57.37       43.60      9.12 o 
  -1   5   9       43.33       56.32      9.38 o 
   0   5   9      602.07      633.97     35.33 o 
   1   5   9        1.51        2.82      5.14 o 
   2   5   9       48.62       44.78      7.69 o 
   3   5   9        7.03       11.26      5.98 o 
   4   5   9        5.97       10.86      6.22 o 
   5   5   9        7.88        7.32      9.71 o 
  -6   6   9       40.04       33.73     17.47 o 
  -5   6   9       61.16       42.76      8.78 o 
  -4   6   9        1.97        3.03      5.61 o 
  -3   6   9      151.25      162.82     14.75 o 
  -2   6   9      296.01      284.76     23.58 o 
  -1   6   9        2.89       -1.70      6.19 o 
   0   6   9        1.66       43.57     16.00 o 
   1   6   9      166.83      168.76     12.79 o 
   2   6   9        2.91        1.32      4.88 o 
   3   6   9        6.81       12.38      5.96 o 
   4   6   9       11.34       23.18      7.03 o 
   5   6   9       12.91       -1.05      9.02 o 
  -6   7   9        5.59       13.24     14.26 o 
  -5   7   9       61.47       57.16     15.01 o 
  -4   7   9      148.90      136.30     14.27 o 
  -3   7   9       97.81      120.95     12.76 o 
  -2   7   9      820.30      813.96     38.20 o 
  -1   7   9        2.54        4.48      6.99 o 
   0   7   9      260.39      287.60     16.77 o 
   1   7   9       22.27       32.09      6.53 o 
   2   7   9      169.36      156.09     12.69 o 
   3   7   9       38.63       49.60      9.96 o 
   4   7   9       33.47       40.53      9.29 o 
   5   7   9        0.21        6.99     24.88 o 
  -6   8   9       22.90       23.52     14.40 o 
  -5   8   9        0.11        4.43     12.72 o 
  -4   8   9        4.32        7.25      5.09 o 
  -3   8   9       55.98       46.98      8.16 o 
  -2   8   9      126.33      132.81     12.22 o 
  -1   8   9      160.90      166.68     14.66 o 
   0   8   9      283.39      298.44     17.23 o 
   1   8   9       12.20       14.38      4.98 o 
   2   8   9       47.00       28.67      7.17 o 
   3   8   9        4.55       14.99      6.08 o 
   4   8   9        1.81        4.20      6.60 o 
  -6   9   9        1.72        5.32     11.01 o 
  -5   9   9       74.98       60.01     15.85 o 
  -4   9   9        3.56       -0.07     10.30 o 
  -3   9   9      128.29      149.12     15.07 o 
  -2   9   9        5.63        5.76      4.76 o 
  -1   9   9      164.01      177.03     15.05 o 
   0   9   9      133.09      132.23     10.48 o 
   1   9   9       21.98       12.45      5.59 o 
   2   9   9        3.20        3.15      4.84 o 
   3   9   9        1.43        7.06      5.73 o 
   4   9   9       42.72       36.82      9.29 o 
  -6  10   9       51.74       48.38     15.95 o 
  -5  10   9        7.57       -1.03      9.93 o 
  -4  10   9        2.31       -4.61      7.27 o 
  -3  10   9       30.32       26.02      7.39 o 
  -2  10   9      240.42      192.62     13.40 o 
  -1  10   9        3.07       11.48      7.03 o 
   0  10   9       27.35       14.20      6.82 o 
   1  10   9       45.39       40.67      7.23 o 
   2  10   9        8.90        5.06      5.42 o 
   3  10   9        0.24        2.01      5.55 o 
   4  10   9       10.24       22.18      8.14 o 
  -5  11   9      111.10       88.85     18.38 o 
  -4  11   9       40.02       40.62     16.50 o 
  -3  11   9       91.60       85.72     11.61 o 
  -2  11   9      286.15      308.68     18.85 o 
  -1  11   9      392.05      453.13     32.34 o 
   0  11   9      256.60      257.94     16.70 o 
   1  11   9       13.63        7.55      5.33 o 
   2  11   9      105.15      107.87     11.16 o 
   3  11   9       16.34       34.68      7.62 o 
   4  11   9       16.47       16.77      7.68 o 
  -5  12   9        6.10        1.25      8.40 o 
  -4  12   9       10.29        6.58     17.61 o 
  -3  12   9        0.69       15.51     11.57 o 
  -2  12   9        2.60        0.96      5.14 o 
  -1  12   9      136.72      132.98     13.05 o 
   0  12   9       50.19       48.84      7.18 o 
   1  12   9      102.31       90.03      9.51 o 
   2  12   9       21.49       25.97      6.83 o 
   3  12   9        7.06        6.79      6.53 o 
   4  12   9       87.47       69.63     15.13 o 
  -5  13   9      120.16       96.27     19.85 o 
  -4  13   9      292.02      233.73     42.78 o 
  -3  13   9      205.99      168.78     23.37 o 
  -2  13   9       90.80       92.72     11.04 o 
  -1  13   9       48.45       61.71      9.44 o 
   0  13   9        0.98        6.91      4.48 o 
   1  13   9        0.11        4.80      4.92 o 
   2  13   9       11.86        7.53      5.52 o 
   3  13   9       40.07       41.49     10.78 o 
   4  13   9        0.02        8.74      7.52 o 
  -5  14   9        2.74       12.02     12.02 o 
  -4  14   9      237.74      244.02     47.95 o 
  -3  14   9       10.71       14.95      9.66 o 
  -2  14   9       36.28       45.10      8.75 o 
  -1  14   9        6.36        5.57      6.54 o 
   0  14   9      108.97      111.73     12.84 o 
   1  14   9       12.68        9.32      6.71 o 
   2  14   9        1.12        6.95      5.68 o 
   3  14   9       21.16       28.03      8.42 o 
   4  14   9       22.22       41.66     12.47 o 
  -5  15   9       88.69       99.80     20.10 o 
  -4  15   9        1.38       14.75     20.69 o 
  -3  15   9      115.62      114.38     19.10 o 
  -2  15   9      202.37      188.78     15.89 o 
  -1  15   9        0.69        2.94      6.20 o 
   0  15   9        5.10       21.08      9.91 o 
   1  15   9       12.51       22.42      6.13 o 
   2  15   9        4.43        5.14      6.09 o 
   3  15   9       27.57       23.57      8.39 o 
   4  15   9       15.04       12.85     10.10 o 
  -5  16   9        4.32        0.56     10.35 o 
  -4  16   9      281.56      281.58     71.86 o 
  -3  16   9        4.79       -3.82     11.32 o 
  -2  16   9      173.84      182.96     23.68 o 
  -1  16   9        5.23        9.22      7.08 o 
   0  16   9       40.06       59.37      9.80 o 
   1  16   9        2.01        7.35      5.94 o 
   2  16   9       42.33       36.15      9.50 o 
   3  16   9        1.54        4.26      6.70 o 
  -4  17   9      104.89       67.80     19.85 o 
  -3  17   9       42.56       31.24     16.78 o 
  -2  17   9       12.34       11.26      7.60 o 
  -1  17   9      158.18      171.17     30.51 o 
   0  17   9       40.33       54.03      9.52 o 
   1  17   9        4.72        5.77      6.14 o 
   2  17   9        0.76       15.30      8.66 o 
   3  17   9        4.03       12.77      8.03 o 
  -4  18   9       11.92       14.47     12.23 o 
  -3  18   9       13.16       10.65     13.28 o 
  -2  18   9       27.03       20.14     21.62 o 
  -1  18   9       38.52       35.46     10.87 o 
   0  18   9       32.18       47.88      9.12 o 
   1  18   9        0.82        0.53      6.91 o 
   2  18   9        5.60       18.09      8.51 o 
   3  18   9        0.21       17.09      8.22 o 
  -4  19   9        0.04       -5.81     11.32 o 
  -3  19   9       46.23       49.18     17.75 o 
  -2  19   9        0.06       -8.32      6.01 o 
  -1  19   9       35.46       46.68     11.92 o 
   0  19   9        2.37        4.34      8.07 o 
   1  19   9       10.02       12.67      7.26 o 
   2  19   9        8.04       10.71      7.69 o 
   3  19   9       11.25       29.34      9.74 o 
  -4  20   9       15.37       26.56     14.54 o 
  -3  20   9        4.63        8.28     10.99 o 
  -2  20   9       54.90       91.86     27.38 o 
  -1  20   9       19.23        9.44     11.94 o 
   0  20   9        0.15        1.41     21.76 o 
   1  20   9       12.12       17.40     11.42 o 
   2  20   9       14.33       17.40      8.43 o 
  -4  21   9       24.76       51.73     17.33 o 
  -3  21   9       34.24       23.29     12.81 o 
  -2  21   9        5.36       10.68     11.28 o 
  -1  21   9       22.76       29.15     10.81 o 
   0  21   9       15.41       12.47     24.44 o 
   1  21   9        8.45       19.79     13.40 o 
   2  21   9       10.11       13.12      9.01 o 
  -3  22   9        8.26       15.46     11.65 o 
  -2  22   9       11.67        0.72      8.49 o 
  -1  22   9        8.07       -0.69     21.00 o 
   0  22   9        3.68      -13.33     21.22 o 
   1  22   9       56.46       17.06     34.11 o 
   2  22   9       11.22        6.98      7.96 o 
  -3  23   9      109.57      141.48     25.72 o 
  -2  23   9        2.51       -9.64     12.03 o 
  -1  23   9        8.43       -3.36     21.12 o 
   0  23   9       12.80       21.04     25.82 o 
   1  23   9       55.84       91.43     42.78 o 
  -2  24   9        2.58       -4.40     17.15 o 
  -1  24   9       11.63       40.02     25.15 o 
   0  24   9       11.48       31.42     27.77 o 
   1  24   9        0.28        3.08     32.99 o 
  -1  25   9        0.35        3.11     46.13 o 
  -6   0  10       63.88       74.37     17.33 o 
  -5   0  10      533.52      524.88     85.00 o 
  -4   0  10       36.33        8.11     30.20 o 
  -3   0  10      960.01      867.39     64.84 o 
  -2   0  10      582.31      570.58     48.25 o 
  -1   0  10     1355.79     1333.92    263.94 o 
   0   0  10      332.14      401.19     45.36 o 
   1   0  10      114.60       94.94     25.64 o 
   2   0  10        8.84       19.34     15.50 o 
   3   0  10      114.19      117.40     17.07 o 
   4   0  10       54.12       35.10     12.44 o 
  -6   1  10      101.84       85.09     13.23 o 
  -5   1  10        0.16       10.62      6.40 o 
  -4   1  10      949.77      858.35     58.52 o 
  -3   1  10        8.92        9.27      8.71 o 
  -2   1  10      731.86      712.76     79.10 o 
  -1   1  10      744.87      890.26     48.87 o 
   0   1  10      376.83      431.29     52.13 o 
   1   1  10       26.32       18.35      7.22 o 
   2   1  10      597.69      569.91     27.41 o 
   3   1  10      135.31      107.29     11.71 o 
   4   1  10       10.36       16.72      7.60 o 
  -6   2  10       19.23        6.76      7.04 o 
  -5   2  10      449.54      419.57     31.53 o 
  -4   2  10        1.48       17.39      6.83 o 
  -3   2  10      610.82      584.73     37.63 o 
  -2   2  10      577.45      536.69     33.09 o 
  -1   2  10      752.38     1037.87     77.55 o 
   0   2  10      112.45      144.61     20.42 o 
   1   2  10      312.47      310.29     23.27 o 
   2   2  10      249.15      248.38     17.41 o 
   3   2  10       71.42       63.66      9.63 o 
   4   2  10       40.75       27.75      8.10 o 
  -6   3  10      117.62      116.06     14.91 o 
  -5   3  10       47.83       48.20      9.45 o 
  -4   3  10      411.05      347.83     23.91 o 
  -3   3  10       27.62       36.93     11.46 o 
  -2   3  10      232.94      254.20     45.44 o 
  -1   3  10      456.62      424.90     30.29 o 
   0   3  10      450.12      539.78     56.78 o 
   1   3  10      712.23      747.04     61.40 o 
   2   3  10       12.24       25.31      7.65 o 
   3   3  10       61.85       59.40      9.45 o 
   4   3  10       20.85       30.67      9.20 o 
  -6   4  10       20.18        0.66     17.89 o 
  -5   4  10      140.19      150.61     22.52 o 
  -4   4  10       45.38       43.09      9.01 o 
  -3   4  10      133.70      110.94     12.86 o 
  -2   4  10      173.57      172.69     17.26 o 
  -1   4  10      600.83      641.36     62.43 o 
   0   4  10       23.53       30.97     12.81 o 
   1   4  10      866.03      855.43     38.18 o 
   2   4  10      659.35      611.21     29.01 o 
   3   4  10        8.54       15.07      6.70 o 
   4   4  10       22.95       29.79      8.11 o 
  -6   5  10      120.78      106.91     20.50 o 
  -5   5  10        9.86       11.90      6.53 o 
  -4   5  10      297.26      324.69     24.62 o 
  -3   5  10       69.35       51.35     10.13 o 
  -2   5  10      134.08      125.07     16.47 o 
  -1   5  10       71.49       80.18     13.86 o 
   0   5  10     1237.38     1384.20    103.15 o 
   1   5  10      870.08      840.41     40.34 o 
   2   5  10       15.31       25.98      8.73 o 
   3   5  10       43.24       57.07      9.37 o 
   4   5  10       31.94       30.77      8.20 o 
  -6   6  10       21.75       13.05     11.04 o 
  -5   6  10       53.48       48.23      9.76 o 
  -4   6  10        7.81        8.38      6.07 o 
  -3   6  10       58.54       58.47     11.82 o 
  -2   6  10        2.02        9.15      7.94 o 
  -1   6  10     1181.87     1021.57     95.11 o 
   0   6  10      175.05      220.52     22.53 o 
   1   6  10       30.41       46.70      8.51 o 
   2   6  10      304.03      331.93     27.52 o 
   3   6  10       20.87       24.14      7.29 o 
   4   6  10        4.82       24.67      9.26 o 
  -6   7  10       22.60       34.69     13.99 o 
  -5   7  10       21.86        7.64      9.94 o 
  -4   7  10      106.92      110.76     25.23 o 
  -3   7  10      100.55      100.74     15.13 o 
  -2   7  10      696.86      687.96     56.82 o 
  -1   7  10       29.13       52.82     11.86 o 
   0   7  10      572.09      585.13     54.70 o 
   1   7  10       33.55       35.12      7.14 o 
   2   7  10       24.49       27.56      8.50 o 
   3   7  10       33.26       45.70      8.21 o 
   4   7  10       50.97       49.36     10.40 o 
  -6   8  10       22.30       32.43     47.25 o 
  -5   8  10       79.65       94.99     21.53 o 
  -4   8  10       10.20        8.59      6.33 o 
  -3   8  10      627.33      592.79     33.89 o 
  -2   8  10        0.31       -2.84      6.83 o 
  -1   8  10     1201.54     1222.25     84.62 o 
   0   8  10       95.39      133.33     27.45 o 
   1   8  10       50.00       52.70      7.97 o 
   2   8  10        0.35        6.38      5.12 o 
   3   8  10       18.65       10.95      6.68 o 
   4   8  10        8.54       14.36      7.74 o 
  -6   9  10       14.95       -9.23     41.10 o 
  -5   9  10       47.80       54.89     15.36 o 
  -4   9  10       45.28       35.45     11.28 o 
  -3   9  10      136.80      162.09     36.20 o 
  -2   9  10     1170.09     1151.79     63.51 o 
  -1   9  10      136.36      163.10     15.07 o 
   0   9  10      185.55      195.19     18.28 o 
   1   9  10       22.02       22.79      6.36 o 
   2   9  10       26.20       28.46      7.20 o 
   3   9  10        3.29        7.52      6.81 o 
   4   9  10       27.97       33.08      9.36 o 
  -5  10  10       72.40       52.45     26.70 o 
  -4  10  10       98.21      102.43     19.20 o 
  -3  10  10      200.95      196.27     19.08 o 
  -2  10  10        0.77       18.09      7.99 o 
  -1  10  10      411.57      395.07     51.45 o 
   0  10  10      147.77      175.76     25.55 o 
   1  10  10       38.48       36.43      8.66 o 
   2  10  10       22.62       10.81      5.95 o 
   3  10  10       79.35       81.17     12.10 o 
   4  10  10        5.11        8.70      8.83 o 
  -5  11  10       17.21        5.44     21.11 o 
  -4  11  10       22.57       40.37     13.62 o 
  -3  11  10        0.62       -2.41      6.57 o 
  -2  11  10      669.21      674.70     41.20 o 
  -1  11  10        5.76        0.61      7.80 o 
   0  11  10      226.07      231.97     19.05 o 
   1  11  10       12.75        7.61      8.34 o 
   2  11  10       36.42       43.12      8.31 o 
   3  11  10       25.79       40.13      9.27 o 
   4  11  10       41.38       52.31     13.70 o 
  -5  12  10       46.04       44.00     15.29 o 
  -4  12  10        7.83       15.78     10.85 o 
  -3  12  10      115.55      121.74     24.62 o 
  -2  12  10        7.59        0.78      7.08 o 
  -1  12  10      229.37      235.48     21.44 o 
   0  12  10      141.02      163.95     16.41 o 
   1  12  10       21.37       31.43      9.78 o 
   2  12  10        8.00        0.64      5.04 o 
   3  12  10       94.93       82.19     12.11 o 
   4  12  10        6.01       30.84     21.25 o 
  -5  13  10        8.78        9.19     10.53 o 
  -4  13  10       10.29       11.74     11.00 o 
  -3  13  10      146.57      136.65     21.63 o 
  -2  13  10       10.74       17.70      9.86 o 
  -1  13  10       75.04       81.18     11.26 o 
   0  13  10      139.31      124.65     19.13 o 
   1  13  10       81.44      112.52     24.31 o 
   2  13  10       48.85       45.68     11.11 o 
   3  13  10        9.62       22.46      7.74 o 
  -5  14  10      104.34      122.10     22.66 o 
  -4  14  10       19.13        2.44     22.23 o 
  -3  14  10      230.50      257.92     51.17 o 
  -2  14  10        4.54       -0.50      7.67 o 
  -1  14  10        6.02        2.35      6.35 o 
   0  14  10       81.10       92.19     13.40 o 
   1  14  10      370.65      329.28     25.77 o 
   2  14  10       85.18      120.78     21.22 o 
   3  14  10       36.50       40.18     10.87 o 
  -4  15  10      298.75      355.09     43.34 o 
  -3  15  10       97.92      105.11     19.99 o 
  -2  15  10      114.45      128.63     30.64 o 
  -1  15  10      153.90      202.41     25.83 o 
   0  15  10       13.82       15.71      9.40 o 
   1  15  10       34.19       41.39     10.57 o 
   2  15  10       56.04       73.60     10.93 o 
   3  15  10        3.06        5.54      7.38 o 
  -4  16  10       20.31       28.47     18.03 o 
  -3  16  10      101.75      117.60     39.42 o 
  -2  16  10       52.13       38.09     12.53 o 
  -1  16  10        4.30       -2.38      6.49 o 
   0  16  10       39.51       62.27     13.36 o 
   1  16  10      247.31      235.24     19.93 o 
   2  16  10       30.65       41.33     15.16 o 
   3  16  10       37.67       24.57     12.55 o 
  -4  17  10      376.16      123.58     57.60 o 
  -3  17  10       54.56       72.33     17.28 o 
  -2  17  10      106.49       43.06     44.18 o 
  -1  17  10        3.86       -0.70      7.33 o 
   0  17  10       52.40       50.49     10.04 o 
   1  17  10       19.62       56.33     17.11 o 
   2  17  10       90.14       66.89     15.14 o 
   3  17  10       21.06       44.18     32.71 o 
  -4  18  10       22.85       13.05     20.69 o 
  -3  18  10      258.53      276.01     74.37 o 
  -2  18  10       14.71        6.98     10.21 o 
  -1  18  10       55.20       65.49     18.01 o 
   0  18  10       55.77       83.75     13.52 o 
   1  18  10       73.28       78.27     15.26 o 
   2  18  10        4.13       24.59     12.05 o 
  -4  19  10       21.94       26.84     15.10 o 
  -3  19  10       25.86       17.16     12.14 o 
  -2  19  10       73.94       63.50     29.92 o 
  -1  19  10        0.95        7.62     10.20 o 
   0  19  10      115.10       68.43     18.77 o 
   1  19  10       21.86       33.73     12.76 o 
   2  19  10       51.00       40.39     19.54 o 
  -3  20  10      143.16      135.79     31.59 o 
  -2  20  10       27.88       35.47     13.66 o 
  -1  20  10       30.64       27.36     11.51 o 
   0  20  10       10.69       42.39     27.48 o 
   1  20  10       39.17       34.02     24.01 o 
   2  20  10       30.25       59.83     25.70 o 
  -3  21  10        0.78       -3.82      9.03 o 
  -2  21  10      113.00      127.65     46.69 o 
  -1  21  10       29.41       23.53     10.92 o 
   0  21  10       47.32       77.67     32.64 o 
   1  21  10       27.63       38.44     15.64 o 
  -2  22  10        3.07        1.21     10.35 o 
  -1  22  10       18.92       24.88     24.38 o 
   0  22  10       48.52       66.91     31.92 o 
   1  22  10        8.19      -20.69     31.87 o 
  -2  23  10       34.37       32.54     14.48 o 
  -1  23  10       13.83        9.79     25.00 o 
   0  23  10        0.55       13.52     26.74 o 
  -6   1  11        0.13       -0.14      6.31 o 
  -5   1  11       19.30       14.68      7.70 o 
  -4   1  11       12.29       12.08      8.21 o 
  -3   1  11        1.36        0.13      7.18 o 
  -2   1  11       11.75       10.54      9.36 o 
  -1   1  11        1.47       11.49     12.38 o 
   0   1  11       31.36       63.95     18.68 o 
   1   1  11      108.60      127.22     21.99 o 
   2   1  11        9.85       23.35      8.01 o 
   3   1  11        0.72        3.17      7.22 o 
   4   1  11        1.36        5.66     12.57 o 
  -6   2  11       32.94       31.85      9.83 o 
  -5   2  11       60.12       50.14     14.19 o 
  -4   2  11       45.09       40.80      9.80 o 
  -3   2  11      321.77      279.49     21.55 o 
  -2   2  11      324.99      305.07     31.44 o 
  -1   2  11        8.63        9.12     12.31 o 
   0   2  11        1.62       16.75     19.21 o 
   1   2  11        0.02       21.64     10.65 o 
   2   2  11        6.63        7.69      6.89 o 
   3   2  11       43.24       50.90      9.61 o 
   4   2  11        2.47       11.08     13.30 o 
  -6   3  11        0.00        0.19      7.28 o 
  -5   3  11        4.11       10.39      6.90 o 
  -4   3  11       41.73       39.63      9.73 o 
  -3   3  11       11.62        7.29      7.58 o 
  -2   3  11        0.17       -2.29      7.92 o 
  -1   3  11       90.96       93.84     16.59 o 
   0   3  11      118.91      143.65     21.58 o 
   1   3  11       86.06      110.39     15.73 o 
   2   3  11       48.01       42.26      9.10 o 
   3   3  11        6.94       19.56      7.57 o 
   4   3  11        1.67       14.00     10.80 o 
  -6   4  11       74.11       81.36     18.74 o 
  -5   4  11       34.47       18.27      8.10 o 
  -4   4  11       92.39       95.96     12.56 o 
  -3   4  11      109.73      103.60     13.41 o 
  -2   4  11        5.96        4.42      8.95 o 
  -1   4  11        3.39        3.12     10.72 o 
   0   4  11      107.29      127.57     29.36 o 
   1   4  11       97.15      102.19     18.55 o 
   2   4  11        1.25       19.56      7.36 o 
   3   4  11       21.62       37.93      8.72 o 
   4   4  11        1.10       16.66     12.46 o 
  -6   5  11        7.05       19.38     12.45 o 
  -5   5  11       21.74       12.00      7.97 o 
  -4   5  11        0.29       -3.00      6.10 o 
  -3   5  11        2.62       12.02     10.88 o 
  -2   5  11       12.06       -3.08      7.80 o 
  -1   5  11       74.49       62.04     18.32 o 
   0   5  11      132.44      154.40     33.13 o 
   1   5  11        0.51        2.46      9.20 o 
   2   5  11        0.67        2.58      9.53 o 
   3   5  11        1.67       11.84      8.58 o 
   4   5  11        0.28        2.14      9.66 o 
  -5   6  11       23.75       10.20     10.05 o 
  -4   6  11       10.52       20.17      8.09 o 
  -3   6  11       28.31       17.02      8.26 o 
  -2   6  11        3.30       -1.20      8.31 o 
  -1   6  11       38.61       52.52     13.46 o 
   0   6  11      108.48      168.60     27.60 o 
   1   6  11      107.81       85.98     14.88 o 
   2   6  11       46.69       57.44     12.55 o 
   3   6  11        0.14       11.66      6.73 o 
   4   6  11        4.07       -1.10      9.08 o 
  -5   7  11       11.21       20.07     11.93 o 
  -4   7  11        6.21        3.99      5.96 o 
  -3   7  11      131.88      116.57     14.16 o 
  -2   7  11       38.70       15.81     10.82 o 
  -1   7  11        7.45       -7.21      8.90 o 
   0   7  11        7.92        6.55     10.84 o 
   1   7  11        0.30        6.60      9.02 o 
   2   7  11        0.36       13.25      8.99 o 
   3   7  11        0.10       15.37      8.98 o 
   4   7  11        0.56       14.70     15.17 o 
  -5   8  11       78.05       81.34     18.28 o 
  -4   8  11       67.87       55.31     10.74 o 
  -3   8  11       56.24       64.17     14.46 o 
  -2   8  11        4.14       -2.97      8.13 o 
  -1   8  11       31.16       28.56     13.40 o 
   0   8  11       33.43       33.48     12.38 o 
   1   8  11       18.99       11.98     11.29 o 
   2   8  11        2.19        9.44      9.36 o 
   3   8  11       11.83        9.95      6.99 o 
   4   8  11        0.31        3.63      8.40 o 
  -5   9  11        0.76        9.76     10.53 o 
  -4   9  11       23.03       31.75     14.59 o 
  -3   9  11       77.51       76.74     25.67 o 
  -2   9  11       68.23       75.82     12.66 o 
  -1   9  11      115.18      104.76     20.14 o 
   0   9  11       78.33       89.51     18.32 o 
   1   9  11        8.56       18.05     11.36 o 
   2   9  11       32.41       52.00     12.53 o 
   3   9  11        0.44       13.08      7.11 o 
  -5  10  11       20.45       19.54     12.58 o 
  -4  10  11        6.35        8.27     12.02 o 
  -3  10  11       12.32       14.41      8.42 o 
  -2  10  11       29.87       34.82     10.25 o 
  -1  10  11      108.68       93.96     14.82 o 
   0  10  11      126.92      118.49     18.89 o 
   1  10  11        3.71       11.19      9.40 o 
   2  10  11        6.75       16.69     10.03 o 
   3  10  11       80.62       76.07     12.48 o 
  -5  11  11        2.65       67.10     51.45 o 
  -4  11  11        0.56        4.70     13.84 o 
  -3  11  11      170.72      186.48     19.53 o 
  -2  11  11        0.27        0.65      9.73 o 
  -1  11  11        0.37       -7.51     12.35 o 
   0  11  11       67.48       92.83     15.44 o 
   1  11  11       39.74       45.58     11.59 o 
   2  11  11       66.19       77.88     15.59 o 
   3  11  11       17.39       23.55     11.25 o 
  -5  12  11       36.39       29.76     15.47 o 
  -4  12  11        0.31        1.80     14.54 o 
  -3  12  11       28.99       13.79     13.29 o 
  -2  12  11        2.69       -3.11     12.66 o 
  -1  12  11      199.20      203.88     33.47 o 
   0  12  11       77.95       81.32     14.37 o 
   1  12  11       84.36       81.34     13.85 o 
   2  12  11        3.81       14.35      9.62 o 
   3  12  11       23.05       51.26     13.80 o 
  -4  13  11        3.39       -0.63     10.48 o 
  -3  13  11        2.59       -1.81      9.43 o 
  -2  13  11       80.94       77.62     15.25 o 
  -1  13  11       32.33       30.09     10.41 o 
   0  13  11       45.40       72.55     16.83 o 
   1  13  11       47.50       67.31     12.63 o 
   2  13  11       20.26       29.87     10.83 o 
   3  13  11       17.03       20.04     14.37 o 
  -4  14  11       35.58       33.18     16.36 o 
  -3  14  11        0.03        6.29     14.40 o 
  -2  14  11        1.76       -5.95     11.62 o 
  -1  14  11       53.65       57.29     13.91 o 
   0  14  11        1.40       12.64     12.08 o 
   1  14  11       38.74       55.06     12.07 o 
   2  14  11        0.01       11.73     10.02 o 
   3  14  11        7.18       43.64     22.37 o 
  -4  15  11       60.85       63.00     17.21 o 
  -3  15  11        1.41        2.31     18.03 o 
  -2  15  11       29.89       43.48     14.71 o 
  -1  15  11       19.03       16.76     12.00 o 
   0  15  11       24.47       42.78     20.89 o 
   1  15  11        1.26        3.28     12.77 o 
   2  15  11        6.65       24.21     16.10 o 
  -4  16  11        1.56       -0.80     11.27 o 
  -3  16  11        3.34       -2.25     18.03 o 
  -2  16  11        0.22       -9.86      9.19 o 
  -1  16  11        5.45       13.84      9.59 o 
   0  16  11        0.34        7.72     11.37 o 
   1  16  11        2.00        3.45      8.46 o 
   2  16  11        1.16       11.77     10.91 o 
  -4  17  11       63.31       37.75     16.50 o 
  -3  17  11        0.35       10.41     11.08 o 
  -2  17  11        4.97       -7.03      8.53 o 
  -1  17  11       33.58       39.45     11.92 o 
   0  17  11       18.85       41.58     10.89 o 
   1  17  11        2.52       14.80     12.39 o 
   2  17  11       11.22       24.73     12.24 o 
  -3  18  11       19.52        3.08     10.57 o 
  -2  18  11        0.06        5.59     10.31 o 
  -1  18  11        2.95       -3.86      9.74 o 
   0  18  11        0.38       20.59     17.03 o 
   1  18  11       14.71       34.73     13.22 o 
   2  18  11        2.91       20.86     12.92 o 
  -3  19  11        1.01       -3.91     10.84 o 
  -2  19  11       29.45       21.97     13.59 o 
  -1  19  11        0.49        1.24      9.79 o 
   0  19  11       11.79       45.54     34.39 o 
   1  19  11        0.58        9.29     11.02 o 
  -3  20  11       40.94       39.14     16.22 o 
  -2  20  11        2.62        1.04     10.61 o 
  -1  20  11       16.31        8.75     11.38 o 
   0  20  11        0.30       17.89     45.01 o 
   1  20  11        3.31       31.05     22.21 o 
  -2  21  11       27.39        4.35     23.49 o 
  -1  21  11        0.44      -22.65     46.13 o 
   0  21  11        3.15        5.59     45.85 o 
  -1  22  11        1.19      -34.11     43.62 o 
  -5   0  12        3.53       11.46     11.74 o 
  -4   0  12       97.66       88.51     18.59 o 
  -3   0  12      215.62      217.69     29.06 o 
  -2   0  12      470.02      502.99     54.52 o 
  -1   0  12      389.47      391.17    108.90 o 
   0   0  12      509.06      697.54    118.69 o 
   1   0  12      152.79      190.13     40.68 o 
   2   0  12        8.77       17.80     16.73 o 
   3   0  12       95.46      128.35     28.50 o 
  -5   1  12      204.92      198.13     39.96 o 
  -4   1  12       73.38       66.30     12.06 o 
  -3   1  12      496.22      487.56     58.60 o 
  -2   1  12      676.94      669.62     76.15 o 
  -1   1  12      214.98      290.77     50.16 o 
   0   1  12      352.54      385.03     34.37 o 
   1   1  12        9.56       19.15     14.64 o 
   2   1  12       37.94       69.86     18.08 o 
   3   1  12       39.64       49.37     19.21 o 
  -5   2  12        3.46        1.79      6.52 o 
  -4   2  12      291.40      255.74     36.82 o 
  -3   2  12       77.15       69.95     12.69 o 
  -2   2  12      571.75      526.32     86.24 o 
  -1   2  12      359.23      371.03     31.48 o 
   0   2  12      108.30      156.72     26.39 o 
   1   2  12       10.21       -0.91     13.48 o 
   2   2  12       23.54       35.40     14.21 o 
   3   2  12       67.42       97.22     17.86 o 
  -5   3  12      412.71      385.87     56.41 o 
  -4   3  12      148.75      146.98     18.75 o 
  -3   3  12      226.18      192.92     19.15 o 
  -2   3  12      329.54      372.50     28.50 o 
  -1   3  12      421.58      537.23     73.57 o 
   0   3  12      117.91      168.66     23.52 o 
   1   3  12      225.11      270.05     30.67 o 
   2   3  12       41.05       74.26     16.74 o 
   3   3  12       53.36       81.25     16.58 o 
  -5   4  12        6.28       11.10      7.82 o 
  -4   4  12      598.90      672.58     49.42 o 
  -3   4  12      245.54      227.23     20.77 o 
  -2   4  12      498.58      492.08     63.40 o 
  -1   4  12      216.74      229.31     24.62 o 
   0   4  12       56.52       83.24     19.65 o 
   1   4  12        1.04        9.38     12.62 o 
   2   4  12       28.70       44.12     14.02 o 
   3   4  12       17.85       51.75     12.76 o 
  -5   5  12      269.98      233.38     48.85 o 
  -4   5  12       28.59       30.19      9.89 o 
  -3   5  12      226.74      245.11     51.25 o 
  -2   5  12      107.29       94.47     15.39 o 
  -1   5  12      145.98      119.42     18.85 o 
   0   5  12        0.52       -5.31     11.46 o 
   1   5  12      177.99      217.89     25.75 o 
   2   5  12       32.82       55.24     14.58 o 
   3   5  12       45.40       50.46     12.79 o 
  -5   6  12      106.98       67.59     16.82 o 
  -4   6  12      349.88      272.88     37.83 o 
  -3   6  12      251.12      244.13     21.51 o 
  -2   6  12       69.23       69.21     14.14 o 
  -1   6  12       86.14       76.80     16.22 o 
   0   6  12      185.21      207.45     38.78 o 
   1   6  12       78.13       97.64     18.52 o 
   2   6  12        9.60        9.50     11.66 o 
   3   6  12       10.32       36.20     11.38 o 
  -5   7  12      173.05       66.82     54.24 o 
  -4   7  12        3.45       12.31      7.85 o 
  -3   7  12      128.27      117.70     15.08 o 
  -2   7  12       71.94       77.30     14.30 o 
  -1   7  12      100.27      111.28     17.46 o 
   0   7  12       72.32      100.35     19.61 o 
   1   7  12        3.73        6.50     13.40 o 
   2   7  12       55.35       64.07     15.99 o 
   3   7  12       19.85       34.13     12.82 o 
  -5   8  12       71.14       61.19     17.28 o 
  -4   8  12       51.53       55.17     11.55 o 
  -3   8  12        6.97        3.79      8.48 o 
  -2   8  12       37.46       35.41     11.76 o 
  -1   8  12       65.43       48.61     14.08 o 
   0   8  12       14.27       11.10     11.96 o 
   1   8  12       97.34       78.35     17.16 o 
   2   8  12       31.55       44.71     14.01 o 
   3   8  12        6.94       23.92     11.41 o 
  -5   9  12      106.55       95.36     35.37 o 
  -4   9  12      131.16      115.52     15.30 o 
  -3   9  12       48.31       41.46     11.85 o 
  -2   9  12       39.65       44.63     12.03 o 
  -1   9  12       25.26       27.61     12.46 o 
   0   9  12      307.54      313.43     31.92 o 
   1   9  12        1.87        4.11     15.78 o 
   2   9  12       30.66       43.96     14.24 o 
   3   9  12       45.41       83.71     19.88 o 
  -4  10  12       92.56       86.74     72.97 o 
  -3  10  12        5.96        3.57      8.05 o 
  -2  10  12       61.12       66.72     18.04 o 
  -1  10  12       55.45       52.00     13.75 o 
   0  10  12        2.06        9.56     10.53 o 
   1  10  12      138.19      134.03     19.17 o 
   2  10  12       23.34       39.01     13.42 o 
   3  10  12        5.09       15.08     15.68 o 
  -4  11  12       78.80       82.96     20.04 o 
  -3  11  12      105.95      125.27     17.39 o 
  -2  11  12      114.69      116.62     18.48 o 
  -1  11  12       56.60       53.17     15.64 o 
   0  11  12       48.73       66.01     14.19 o 
   1  11  12        0.20       13.92     11.39 o 
   2  11  12        0.02        9.15     11.72 o 
   3  11  12       27.40       49.09     22.34 o 
  -4  12  12       63.92       57.29     24.88 o 
  -3  12  12       42.01       42.84     11.65 o 
  -2  12  12       87.78      100.33     17.24 o 
  -1  12  12       92.91       72.70     14.42 o 
   0  12  12       82.32       96.98     15.99 o 
   1  12  12       27.88       43.60     12.53 o 
   2  12  12       20.42       23.89     13.23 o 
  -4  13  12       41.61       44.27     28.80 o 
  -3  13  12      120.79      103.59     46.41 o 
  -2  13  12        5.13      -11.54     12.54 o 
  -1  13  12      283.97      324.16     44.35 o 
   0  13  12       42.00       46.14     13.60 o 
   1  13  12       13.54       25.76     11.48 o 
   2  13  12        2.64       17.45     13.50 o 
  -4  14  12       95.70      147.91     27.68 o 
  -3  14  12       50.62       35.27     15.20 o 
  -2  14  12      189.05      213.61     40.92 o 
  -1  14  12       99.44       79.40     16.82 o 
   0  14  12       22.50       24.96     10.86 o 
   1  14  12        2.14       15.28     16.16 o 
   2  14  12       25.93       35.75     14.92 o 
  -3  15  12       95.66       90.43     20.80 o 
  -2  15  12        1.63       -3.33     14.12 o 
  -1  15  12      214.15      252.87     27.10 o 
   0  15  12       14.22       31.00     10.88 o 
   1  15  12       67.17       72.62     14.08 o 
   2  15  12        4.93       25.11     14.20 o 
  -3  16  12       28.30       39.54     16.07 o 
  -2  16  12       86.66       86.53     19.89 o 
  -1  16  12       55.71       53.16     14.84 o 
   0  16  12       77.59       84.84     14.41 o 
   1  16  12       31.15       57.59     17.33 o 
  -3  17  12      186.72      190.68     31.59 o 
  -2  17  12      181.51      142.96     51.03 o 
  -1  17  12        1.17      -14.48      9.65 o 
   0  17  12        0.63       56.93     20.04 o 
   1  17  12       84.47       97.34     19.01 o 
  -3  18  12       17.42       17.33     14.82 o 
  -2  18  12       14.60       -0.59     21.11 o 
  -1  18  12        0.33       79.68     52.00 o 
   0  18  12       34.63       59.24     16.75 o 
   1  18  12       13.85       47.31     27.54 o 
  -2  19  12       99.64      113.80     24.32 o 
  -1  19  12        1.43       -3.23     16.36 o 
   0  19  12        0.27      -10.62     41.66 o 
  -1  20  12       20.37       15.89     13.96 o 
  -5   1  13       31.13       26.32     10.47 o 
  -4   1  13       51.03       45.63     18.85 o 
  -3   1  13        0.69        0.30      8.79 o 
  -2   1  13       23.48       42.69     14.20 o 
  -1   1  13        5.96        8.91     13.65 o 
   0   1  13       11.33       16.49     14.67 o 
   1   1  13        1.80       16.18     14.27 o 
   2   1  13        0.16       -0.54     11.88 o 
   3   1  13        0.00      104.01     35.79 o 
  -5   2  13        1.83        1.69      7.53 o 
  -4   2  13       11.81       11.32      9.12 o 
  -3   2  13       88.51       70.86     13.90 o 
  -2   2  13       48.01       50.20     14.30 o 
  -1   2  13       34.49       51.79     16.92 o 
   0   2  13      149.45      151.19     32.59 o 
   1   2  13       30.14       46.32     16.81 o 
   2   2  13        1.62       31.33     16.30 o 
   3   2  13        4.75       43.06     26.28 o 
  -5   3  13       25.87       20.00     10.06 o 
  -4   3  13      189.86      177.48     20.36 o 
  -3   3  13        4.88        3.53      9.23 o 
  -2   3  13       14.07       26.39     12.58 o 
  -1   3  13       10.02        9.00     12.81 o 
   0   3  13        6.59       13.91     14.78 o 
   1   3  13        8.10       21.68     14.81 o 
   2   3  13        2.34       14.87     13.22 o 
   3   3  13        0.28       92.55     34.95 o 
  -5   4  13        4.08        1.03      7.97 o 
  -4   4  13       56.53       35.70     13.55 o 
  -3   4  13        0.36       -5.28      8.57 o 
  -2   4  13       12.01       11.61     11.66 o 
  -1   4  13       67.76       42.54     15.57 o 
   0   4  13       55.51       35.37     17.12 o 
   1   4  13        0.58        5.73     13.06 o 
   2   4  13        9.67       39.45     16.11 o 
   3   4  13       19.40       60.95     35.23 o 
  -5   5  13       11.60       10.78      8.27 o 
  -4   5  13        5.73       -0.34     10.79 o 
  -3   5  13       32.64       16.25     10.17 o 
  -2   5  13       14.16        5.65     10.72 o 
  -1   5  13       21.56       27.33     14.22 o 
   0   5  13        3.95        6.02     14.02 o 
   1   5  13       48.27       54.75     21.43 o 
   2   5  13        0.04       12.45     12.40 o 
   3   5  13        0.04       81.36     36.91 o 
  -5   6  13        2.86       22.09     49.77 o 
  -4   6  13        0.10       -8.68      7.42 o 
  -3   6  13       64.43       61.06     13.18 o 
  -2   6  13        0.54        9.99     10.38 o 
  -1   6  13       11.91        7.19     12.83 o 
   0   6  13      109.14      116.75     20.76 o 
   1   6  13       20.24       16.13     14.26 o 
   2   6  13       20.06       51.30     15.87 o 
  -4   7  13       38.43       19.84      9.78 o 
  -3   7  13       66.93       61.61     14.65 o 
  -2   7  13       27.69       22.88     12.07 o 
  -1   7  13       11.23       11.97     12.47 o 
   0   7  13       15.20       17.19     13.92 o 
   1   7  13       19.01       41.05     15.24 o 
   2   7  13        1.30        2.98     12.20 o 
  -4   8  13       22.04       44.05     13.35 o 
  -3   8  13       30.23       30.34     11.47 o 
  -2   8  13       10.04       -3.30     10.63 o 
  -1   8  13      128.37      129.22     29.30 o 
   0   8  13       55.71       31.81     14.08 o 
   1   8  13       10.26       19.05     13.53 o 
   2   8  13        3.91        7.18     14.06 o 
  -4   9  13        0.19       61.23     52.84 o 
  -3   9  13        1.05       -7.07      8.92 o 
  -2   9  13       14.60        1.38     10.11 o 
  -1   9  13       12.72       27.87     13.24 o 
   0   9  13        0.34       13.42     12.97 o 
   1   9  13        5.61       14.08     12.86 o 
   2   9  13        1.31       11.36     12.97 o 
  -4  10  13        0.00       19.91     14.37 o 
  -3  10  13        3.82        8.32      9.45 o 
  -2  10  13       31.93       12.60     12.01 o 
  -1  10  13        3.60        2.65     10.70 o 
   0  10  13       23.25       38.24     18.32 o 
   1  10  13        4.02       10.47     17.39 o 
   2  10  13        0.18        6.39     18.36 o 
  -4  11  13       34.40       32.71     16.50 o 
  -3  11  13        8.60        7.61     16.09 o 
  -2  11  13       13.15        1.62     11.79 o 
  -1  11  13        9.93        4.27     10.99 o 
   0  11  13       77.88       77.14     16.06 o 
   1  11  13        0.42       10.48     18.56 o 
   2  11  13        2.38        8.94     16.58 o 
  -3  12  13        3.83       13.90     12.61 o 
  -2  12  13       41.50       59.02     15.82 o 
  -1  12  13       24.17       36.23     18.16 o 
   0  12  13        4.64        7.57     11.30 o 
   1  12  13        7.47        7.51     16.78 o 
   2  12  13        8.61       -7.93     19.39 o 
  -3  13  13        0.47       -0.30     11.58 o 
  -2  13  13       54.41       26.23     13.41 o 
  -1  13  13       34.53       31.41     14.98 o 
   0  13  13       38.12       77.63     15.92 o 
   1  13  13       23.91       31.57     17.96 o 
  -3  14  13        0.44        3.36     12.02 o 
  -2  14  13        1.55      -12.91     11.72 o 
  -1  14  13       92.16      100.01     19.74 o 
   0  14  13       75.04       76.57     16.82 o 
   1  14  13        0.39       20.44     13.57 o 
  -3  15  13        0.21        6.71     11.46 o 
  -2  15  13       33.28       32.06     16.15 o 
  -1  15  13      105.99       88.95     18.32 o 
   0  15  13        6.50       12.42     10.36 o 
   1  15  13       60.93       58.95     13.88 o 
  -2  16  13       19.55        3.63     13.14 o 
  -1  16  13       59.53       67.48     17.32 o 
   0  16  13      171.36      204.28     25.17 o 
  -2  17  13        3.38        3.91     13.42 o 
  -1  17  13       78.37       73.25     20.97 o 
   0  17  13        4.33        8.35     17.72 o 
  -4   0  14      111.51       91.69     22.28 o 
  -3   0  14      184.51      166.46     41.10 o 
  -2   0  14      111.97       94.07     27.82 o 
  -1   0  14      103.84      145.54     34.31 o 
   0   0  14      103.29      141.47     35.51 o 
   1   0  14      141.63      179.80     71.58 o 
   2   0  14       92.17      204.10     60.67 o 
  -4   1  14      132.72      114.45     17.13 o 
  -3   1  14       67.19       55.61     14.36 o 
  -2   1  14       78.09       75.20     18.49 o 
  -1   1  14       13.77        6.75     15.45 o 
   0   1  14      141.37      166.46     26.00 o 
   1   1  14        1.26       12.22     16.11 o 
   2   1  14      154.84      256.23     47.72 o 
  -4   2  14       79.85       46.72     13.31 o 
  -3   2  14      129.00      126.24     18.35 o 
  -2   2  14      107.18       88.56     18.52 o 
  -1   2  14       97.57       87.93     20.67 o 
   0   2  14        0.02       15.33     16.19 o 
   1   2  14       26.51       13.68     16.97 o 
   2   2  14       34.39      111.56     52.84 o 
  -4   3  14      247.40      249.12     25.76 o 
  -3   3  14       45.60       34.01     12.71 o 
  -2   3  14       37.30       12.25     13.84 o 
  -1   3  14       24.36       16.88     15.75 o 
   0   3  14       41.76       45.37     18.39 o 
   1   3  14       23.36       16.30     16.64 o 
   2   3  14       35.61       64.31     49.77 o 
  -4   4  14        9.05        7.56      9.33 o 
  -3   4  14       62.67       76.60     15.24 o 
  -2   4  14      123.69      138.56     20.34 o 
  -1   4  14       90.67       99.44     20.48 o 
   0   4  14       50.13       50.07     18.59 o 
   1   4  14        0.05        2.25     15.36 o 
   2   4  14        7.08      -22.65     36.35 o 
  -4   5  14       69.73       64.01     14.56 o 
  -3   5  14       71.08       57.20     14.41 o 
  -2   5  14       47.76       42.71     15.20 o 
  -1   5  14      259.21      271.35     28.67 o 
   0   5  14        1.34        2.51     14.28 o 
   1   5  14       26.47       16.11     15.95 o 
   2   5  14       13.61       57.32     45.01 o 
  -4   6  14       10.42       20.49     11.91 o 
  -3   6  14       51.43       44.20     29.12 o 
  -2   6  14      100.62       89.87     17.91 o 
  -1   6  14       26.88       29.08     15.41 o 
   0   6  14       20.80       13.43     15.70 o 
   1   6  14       20.57       23.88     16.40 o 
   2   6  14        8.06       15.94     38.86 o 
  -4   7  14       61.49       78.45     20.67 o 
  -3   7  14      158.53      169.76     37.11 o 
  -2   7  14       27.38       42.98     14.48 o 
  -1   7  14      224.22      300.45     41.16 o 
   0   7  14       38.69       67.20     18.62 o 
   1   7  14        2.33        1.09     18.04 o 
   2   7  14       38.30       58.44     44.18 o 
  -4   8  14      145.46      124.70     26.84 o 
  -3   8  14       16.31       37.58     13.91 o 
  -2   8  14      208.20      171.48     40.84 o 
  -1   8  14       19.09       32.94     14.57 o 
   0   8  14       46.38       72.95     18.37 o 
   1   8  14       53.75       69.27     19.00 o 
  -3   9  14      154.73      131.38     19.78 o 
  -2   9  14       28.32       40.30     16.15 o 
  -1   9  14       10.09       25.02     14.17 o 
   0   9  14      105.18      129.38     22.82 o 
   1   9  14       13.12       21.61     18.83 o 
  -3  10  14       31.35       48.68     15.04 o 
  -2  10  14      130.65      111.92     20.99 o 
  -1  10  14       40.89       42.87     15.72 o 
   0  10  14       59.59       69.36     17.92 o 
   1  10  14       42.79       40.26     15.59 o 
  -3  11  14       52.79       68.78     26.28 o 
  -2  11  14       32.83       43.39     16.01 o 
  -1  11  14       23.42       18.12     12.92 o 
   0  11  14       51.64       58.77     16.26 o 
   1  11  14       37.21       27.46     19.33 o 
  -2  12  14        2.17       -3.06     12.07 o 
  -1  12  14       42.15       17.95     15.63 o 
   0  12  14       98.82       93.85     18.75 o 
  -2  13  14        8.04      -10.42     21.95 o 
  -1  13  14        7.55       -1.98     13.20 o 
   0  13  14       21.32       34.73     14.45 o 
  -2  14  14       11.29        4.47     13.42 o 
  -1  14  14       23.98       18.56     14.87 o 
   0  14  14       49.99       57.33     15.96 o 
  -1  15  14        2.18       -9.90     11.97 o 
  -3   1  15        3.71       -2.50     10.36 o 
  -2   1  15       15.92       21.05     15.74 o 
  -1   1  15       18.04       20.60     17.58 o 
   0   1  15        0.01       -1.63     15.86 o 
  -3   2  15        1.07        5.63     12.29 o 
  -2   2  15        3.53        1.14     13.97 o 
  -1   2  15       33.27       42.46     18.97 o 
   0   2  15        4.31        0.51     17.10 o 
  -3   3  15       20.98       23.63     13.34 o 
  -2   3  15       41.75       45.71     17.10 o 
  -1   3  15       40.84       22.80     18.31 o 
   0   3  15        3.64       -7.04     17.75 o 
  -3   4  15       38.25       44.89     19.98 o 
  -2   4  15       12.66       19.44     14.95 o 
  -1   4  15       52.51       37.10     17.34 o 
   0   4  15        2.24       -0.08     15.33 o 
  -3   5  15        4.53      -19.22     25.02 o 
  -2   5  15       22.25       31.23     16.02 o 
  -1   5  15       22.58        6.58     15.76 o 
   0   5  15        4.11       -4.82     15.83 o 
  -3   6  15       54.31       26.84     24.88 o 
  -2   6  15        9.23        9.67     14.38 o 
  -1   6  15        0.19       -7.38     14.64 o 
   0   6  15       16.25       16.80     19.79 o 
  -3   7  15        6.31       -4.75     20.97 o 
  -2   7  15       44.13       47.13     16.15 o 
  -1   7  15        1.63      -13.89     13.69 o 
   0   7  15       36.20       26.59     19.54 o 
  -3   8  15       10.03        1.96     19.85 o 
  -2   8  15        0.06       -7.92     15.56 o 
  -1   8  15       16.40       18.74     17.30 o 
   0   8  15        2.28       -2.27     16.57 o 
  -2   9  15       13.07      -20.69     26.28 o 
  -1   9  15        3.11       -3.71     14.96 o 
   0   9  15       37.56       27.65     18.91 o 
  -2  10  15       14.40       25.44     33.55 o 
  -1  10  15      109.07      125.83     32.84 o 
  -1  11  15       15.99       17.89     40.54 o 
  -2   1  16       34.33       -1.96     31.87 o 
  -2   2  16       14.45       17.89     31.87 o 
                                                 
